# Supplementary material for: Downregulation is the dominant effect of new regulatory mutations in a fungal pathogen
Source: Microb Genom. 2026 Jun 24;12(6):001769. doi: 10.1099/mgen.0.001769 (PMC13293413; doi:10.1099/mgen.0.001769)
Supplement: Supplementary Material 2. [file mgen-12-01769-s002.xlsx]

## Sheet: Table S1
Supplementary Table S1: Zymoseptoria tritici collection (n=1035), including isolate name, geographical location of sampling site, assigned population cluster, and sampling date. Retrivied from Feurtey et al. (2023).
Isolate_name	Continent	Country	Genetic_cluster	Sampling_Date
05STB001_1	Europe	Belgium	Europe	2005
05STB003_1	Europe	Belgium	Europe	2005
05STB011_1	Europe	Belgium	Europe	2005
05STB012_1	Europe	Belgium	Europe	2005
05STB013_1	Europe	Belgium	Europe	2005
05STB015_1	Europe	Belgium	Europe	2005
05STB017_1	Europe	Belgium	Europe	2005
05STB023_1	Europe	Belgium	Europe	2005
05STB026_1	Europe	Belgium	Europe	2005
05STB028_1	Europe	Belgium	Europe	2005
05STCH001_1	Europe	Switzerland	Europe	2005
05STCH002_1	Europe	Switzerland	Europe	2005
05STCH003_1	Europe	Switzerland	Europe	2005
05STCH004_1	Europe	Switzerland	Europe	2005
05STCH008_1	Europe	Switzerland	Europe	2005
05STD001_1	Europe	Germany	Europe	2005
05STD006_1	Europe	Germany	Europe	2005
05STD026_1	Europe	Germany	Europe	2005
05STD031_1	Europe	Germany	Europe	2005
05STD040_1	Europe	Germany	Europe	2005
05STD041_1	Europe	Germany	Europe	2005
05STD042_1	Europe	Germany	Europe	2005
05STD046_1	Europe	Germany	Europe	2005
05STD059_1	Europe	Germany	Europe	2005
05STD069_1	Europe	Germany	Europe	2005
05STD087_1	Europe	Germany	Europe	2005
05STD093_1	Europe	Germany	Europe	2005
05STD094_1	Europe	Germany	Europe	2005
05STD098_1	Europe	Germany	Europe	2005
05STD104_1	Europe	Germany	Europe	2005
05STD108_1	Europe	Germany	Europe	2005
05STD127_1	Europe	Germany	Europe	2005
05STD133_1	Europe	Germany	Europe	2005
05STD138_1	Europe	Germany	Europe	2005
05STIR001	Europe	Ireland	Europe	2005
05STNL002_1	Europe	Netherlands	Europe	2005
05STNL015_1	Europe	Netherlands	Europe	2005
05STNL024_1	Europe	Netherlands	Europe	2005
05STPL002_1	Europe	Poland	Europe	2005
05STPL003_1	Europe	Poland	Europe	2005
05STPL005_1	Europe	Poland	Europe	2005
05STPL007_1	Europe	Poland	Europe	2005
05STPL008_1	Europe	Poland	Europe	2005
06STCZ001	Europe	Czech Republic	Europe	2006
06STCZ003	Europe	Czech Republic	Europe	2006
06STCZ007	Europe	Czech Republic	Europe	2006
06STCZ016	Europe	Czech Republic	Europe	2006
06STCZ020	Europe	Czech Republic	Europe	2006
06STCZ023	Europe	Czech Republic	Europe	2006
06STCZ028	Europe	Czech Republic	Europe	2006
06STCZ036	Europe	Czech Republic	Europe	2006
06STCZ044	Europe	Czech Republic	Europe	2006
06STCZ045	Europe	Czech Republic	Europe	2006
06STD024	Europe	Germany	Europe	2006
06STGB002	Europe	UK	Europe	2006
06STGB003	Europe	UK	Europe	2006
06STGB006	Europe	UK	Europe	2006
06STGB013	Europe	UK	Europe	2006
06STGB015	Europe	UK	Europe	2006
06STGB018	Europe	UK	Europe	2006
06STGB020	Europe	UK	Europe	2006
06STIR001	Europe	Ireland	Europe	2006
06STIR002	Europe	Ireland	Europe	2006
06STIR003	Europe	Ireland	Europe	2006
06STIR004	Europe	Ireland	Europe	2006
06STIR005	Europe	Ireland	Europe	2006
06STIR008	Europe	Ireland	Europe	2006
07STF011	Europe	France	Europe	2007
07STF021	Europe	France	Europe	2007
07STF031	Europe	France	Europe	2007
07STF041	Europe	France	Europe	2007
07STF051	Europe	France	Europe	2007
07STF058	Europe	France	Europe	2007
07STF094	Europe	France	Europe	2007
07STF104	Europe	France	Europe	2007
07STF145	Europe	France	Europe	2007
07STF146	Europe	France	Europe	2007
07STF148	Europe	France	Europe	2007
07STF160	Europe	France	Europe	2007
07STF190	Europe	France	Europe	2007
07STGB009	Europe	UK	Europe	2007
08STB003	Europe	Belgium	Europe	2008
08STB009	Europe	Belgium	Europe	2008
08STB010	Europe	Belgium	Europe	2008
08STB011	Europe	Belgium	Europe	2008
08STCH005	Europe	Switzerland	Europe	2008
08STCH007	Europe	Switzerland	Europe	2008
08STCH008	Europe	Switzerland	Europe	2008
08STCH015	Europe	Switzerland	Europe	2008
08STCZ003	Europe	Czech Republic	Europe	2008
08STCZ004	Europe	Czech Republic	Europe	2008
08STCZ010	Europe	Czech Republic	Europe	2008
08STCZ011	Europe	Czech Republic	Europe	2008
08STCZ015	Europe	Czech Republic	Europe	2008
08STCZ016	Europe	Czech Republic	Europe	2008
08STD013	Europe	Germany	Europe	2008
08STD016	Europe	Germany	Europe	2008
08STD018	Europe	Germany	Europe	2008
08STD019	Europe	Germany	Europe	2008
08STD020	Europe	Germany	Europe	2008
08STD021	Europe	Germany	Europe	2008
08STD022	Europe	Germany	Europe	2008
08STD045	Europe	Germany	Europe	2008
08STD046	Europe	Germany	Europe	2008
08STF006	Europe	France	Europe	2008
08STF029	Europe	France	Europe	2008
08STF030	Europe	France	Europe	2008
08STF034	Europe	France	Europe	2008
08STF035	Europe	France	Europe	2008
08STF036	Europe	France	Europe	2008
08STF040	Europe	France	Europe	2008
08STF048	Europe	France	Europe	2008
08STF051	Europe	France	Europe	2008
08STF052	Europe	France	Europe	2008
08STF056	Europe	France	Europe	2008
08STF063	Europe	France	Europe	2008
08STF070	Europe	France	Europe	2008
08STF076	Europe	France	Europe	2008
08STF077	Europe	France	Europe	2008
08STF078	Europe	France	Europe	2008
08STF079	Europe	France	Europe	2008
08STF082	Europe	France	Europe	2008
08STF083	Europe	France	Europe	2008
08STF089	Europe	France	Europe	2008
08STF094	Europe	France	Europe	2008
08STF098	Europe	France	Europe	2008
08STF105	Europe	France	Europe	2008
08STF106	Europe	France	Europe	2008
08STF108	Europe	France	Europe	2008
08STF109	Europe	France	Europe	2008
08STF116	Europe	France	Europe	2008
08STF128	Europe	France	Europe	2008
08STF131	Europe	France	Europe	2008
08STF136	Europe	France	Europe	2008
08STF147	Europe	France	Europe	2008
08STF153	Europe	France	Europe	2008
08STF155	Europe	France	Europe	2008
08STF175	Europe	France	Europe	2008
08STF183	Europe	France	Europe	2008
08STF185	Europe	France	Europe	2008
08STF187	Europe	France	Europe	2008
08STF196	Europe	France	Europe	2008
08STGB001	Europe	UK	Europe	2008
08STGB003	Europe	UK	Europe	2008
08STGB004	Europe	UK	Europe	2008
08STGB006	Europe	UK	Europe	2008
08STGB007	Europe	UK	Europe	2008
09STD003	Europe	Germany	Europe	2009
09STD004	Europe	Germany	Europe	2009
09STD007	Europe	Germany	Europe	2009
09STD019	Europe	Germany	Europe	2009
09STD024	Europe	Germany	Europe	2009
09STD031	Europe	Germany	Europe	2009
09STD041	Europe	Germany	Europe	2009
09STD044	Europe	Germany	Europe	2009
09STD053	Europe	Germany	Europe	2009
09STD054	Europe	Germany	Europe	2009
09STD057	Europe	Germany	Europe	2009
09STD059	Europe	Germany	Europe	2009
09STD061	Europe	Germany	Europe	2009
09STD062	Europe	Germany	Europe	2009
09STD070	Europe	Germany	Europe	2009
09STD071	Europe	Germany	Europe	2009
09STD072	Europe	Germany	Europe	2009
09STD073	Europe	Germany	Europe	2009
09STD074	Europe	Germany	Europe	2009
09STD075	Europe	Germany	Europe	2009
09STD076	Europe	Germany	Europe	2009
09STD077	Europe	Germany	Europe	2009
09STD078	Europe	Germany	Europe	2009
09STD079	Europe	Germany	Europe	2009
09STF004	Europe	France	Europe	2009
09STF005	Europe	France	Europe	2009
09STF007	Europe	France	Europe	2009
09STF011	Europe	France	Europe	2009
09STF013	Europe	France	Europe	2009
09STF014	Europe	France	Europe	2009
09STF015	Europe	France	Europe	2009
09STF019	Europe	France	Europe	2009
09STF024	Europe	France	Europe	2009
09STF025	Europe	France	Europe	2009
09STF027	Europe	France	Europe	2009
09STF028	Europe	France	Europe	2009
09STF029	Europe	France	Europe	2009
09STF031	Europe	France	Europe	2009
09STF032	Europe	France	Europe	2009
09STF036	Europe	France	Europe	2009
09STF037	Europe	France	Europe	2009
09STF045	Europe	France	Europe	2009
09STF046	Europe	France	Europe	2009
09STF048	Europe	France	Europe	2009
09STF054	Europe	France	Europe	2009
09STF056	Europe	France	Europe	2009
09STF058	Europe	France	Europe	2009
09STF063	Europe	France	Europe	2009
09STF068	Europe	France	Europe	2009
09STF077	Europe	France	Europe	2009
09STF079	Europe	France	Europe	2009
09STF081	Europe	France	Europe	2009
09STF082	Europe	France	Europe	2009
09STF094	Europe	France	Europe	2009
09STF097	Europe	France	Europe	2009
09STF098	Europe	France	Europe	2009
09STF099	Europe	France	Europe	2009
09STF103	Europe	France	Europe	2009
09STF105	Europe	France	Europe	2009
09STF106	Europe	France	Europe	2009
09STF109	Europe	France	Europe	2009
09STF112	Europe	France	Europe	2009
09STF114	Europe	France	Europe	2009
09STGB001	Europe	UK	Europe	2009
09STGB002	Europe	UK	Europe	2009
09STGB004	Europe	UK	Europe	2009
09STIR003_1	Europe	Ireland	Europe	2009
09STIR004_2	Europe	Ireland	Europe	2009
09STIR005_2	Europe	Ireland	Europe	2009
09STIR007_3	Europe	Ireland	Europe	2009
09STIR009_5	Europe	Ireland	Europe	2009
09STIR010_4	Europe	Ireland	Europe	2009
09STIR012_3	Europe	Ireland	Europe	2009
09STIR013_1	Europe	Ireland	Europe	2009
09STIR014_1	Europe	Ireland	Europe	2009
09STIR014_3	Europe	Ireland	Europe	2009
09STIR015_1	Europe	Ireland	Europe	2009
09STIR016_2	Europe	Ireland	Europe	2009
09STIR016_3	Europe	Ireland	Europe	2009
09STIR017_5	Europe	Ireland	Europe	2009
09STIR018_1	Europe	Ireland	Europe	2009
09STIR019_4	Europe	Ireland	Europe	2009
09STIR020_1	Europe	Ireland	Europe	2009
09STIR020_3	Europe	Ireland	Europe	2009
09STIR021_2	Europe	Ireland	Europe	2009
09STIR022_1	Europe	Ireland	Europe	2009
09STIR022_4	Europe	Ireland	Europe	2009
09STIR023_3	Europe	Ireland	Europe	2009
09STIR024_2	Europe	Ireland	Europe	2009
09STIR026_2	Europe	Ireland	Europe	2009
09STIR026_4	Europe	Ireland	Europe	2009
09STIR027_3	Europe	Ireland	Europe	2009
09STIR027_5	Europe	Ireland	Europe	2009
10ST_Syn_D003	Europe	Germany	Europe	2010
10ST_Syn_D005	Europe	Germany	Europe	2010
10STD001	Europe	Germany	Europe	2010
10STD002	Europe	Germany	Europe	2010
10STD017	Europe	Germany	Europe	2010
10STD019	Europe	Germany	Europe	2010
10STDK003	Europe	Denmark	Europe	2010
10STF023	Europe	France	Europe	2010
10STF036	Europe	France	Europe	2010
10STF057	Europe	France	Europe	2010
10STF058	Europe	France	Europe	2010
10STF078	Europe	France	Europe	2010
10STF082	Europe	France	Europe	2010
10STF146	Europe	France	Europe	2010
10STF150	Europe	France	Europe	2010
10STF163	Europe	France	Europe	2010
10STF164	Europe	France	Europe	2010
10STF178	Europe	France	Europe	2010
10STF190	Europe	France	Europe	2010
10STF202	Europe	France	Europe	2010
10STF227	Europe	France	Europe	2010
10STF231	Europe	France	Europe	2010
10STF241	Europe	France	Europe	2010
10STF248	Europe	France	Europe	2010
10STF253	Europe	France	Europe	2010
10STF261	Europe	France	Europe	2010
10STGB007	Europe	UK	Europe	2010
10STGB015	Europe	UK	Europe	2010
10STGB024	Europe	UK	Europe	2010
10STGB025	Europe	UK	Europe	2010
10STGB031	Europe	UK	Europe	2010
10STGB035	Europe	UK	Europe	2010
10STGB036	Europe	UK	Europe	2010
10STGB037	Europe	UK	Europe	2010
Kenya_1994_STKE94ML1a	Africa	Kenya	Europe	1994
ST05DK_01a1	Europe	Denmark	Europe	NA
ST05DK_01B5	Europe	Denmark	Europe	NA
ST06FR_Biog_G84	Europe	France	Europe	2006
ST08TN_26_5_4	Africa	Tunisia	Europe	NA
ST09FR_Biog_G01	Europe	France	Europe	2009
ST09FR_Biog_G02	Europe	France	Europe	2009
ST09FR_Biog_G03	Europe	France	Europe	2009
ST09FR_Biog_G04	Europe	France	Europe	2009
ST09FR_Biog_G05	Europe	France	Europe	2009
ST09FR_Biog_G06	Europe	France	Europe	2009
ST09FR_Biog_G07	Europe	France	Europe	2009
ST09FR_Biog_G08	Europe	France	Europe	2009
ST09FR_Biog_G10	Europe	France	Europe	2009
ST09FR_Biog_G11	Europe	France	Europe	2009
ST09FR_Biog_G12	Europe	France	Europe	2009
ST09FR_Biog_G13	Europe	France	Europe	2009
ST09FR_Biog_G14	Europe	France	Europe	2009
ST09FR_Biog_G15	Europe	France	Europe	2009
ST09FR_Biog_G16	Europe	France	Europe	2009
ST09FR_Biog_G17	Europe	France	Europe	2009
ST09FR_Biog_G18	Europe	France	Europe	2009
ST09FR_Biog_G20	Europe	France	Europe	2009
ST09FR_Biog_G21	Europe	France	Europe	2009
ST09FR_Biog_G22	Europe	France	Europe	2009
ST09FR_Biog_G23	Europe	France	Europe	2009
ST09FR_Biog_G24	Europe	France	Europe	2009
ST09FR_Biog_G25	Europe	France	Europe	2009
ST09FR_Biog_G26	Europe	France	Europe	2009
ST09FR_Biog_G27	Europe	France	Europe	2009
ST09FR_Biog_G29	Europe	France	Europe	2009
ST09FR_Biog_G30	Europe	France	Europe	2009
ST09FR_Biog_G31	Europe	France	Europe	2009
ST09FR_Biog_G32	Europe	France	Europe	2009
ST09FR_Biog_G33	Europe	France	Europe	2009
ST09FR_Biog_G34	Europe	France	Europe	2009
ST09FR_Biog_G35	Europe	France	Europe	2009
ST09FR_Biog_G36	Europe	France	Europe	2009
ST09FR_Biog_G37	Europe	France	Europe	2009
ST09FR_Biog_G38	Europe	France	Europe	2009
ST09FR_Biog_G39	Europe	France	Europe	2009
ST09FR_Biog_G40	Europe	France	Europe	2009
ST09FR_Biog_G41	Europe	France	Europe	2009
ST09FR_Biog_G42	Europe	France	Europe	2009
ST09FR_Biog_G43	Europe	France	Europe	2009
ST09FR_Biog_G44	Europe	France	Europe	2009
ST09FR_Biog_G45	Europe	France	Europe	2009
ST09FR_Biog_G46	Europe	France	Europe	2009
ST09FR_Biog_G47	Europe	France	Europe	2009
ST09FR_Biog_G48	Europe	France	Europe	2009
ST09FR_Biog_G49	Europe	France	Europe	2009
ST09FR_Biog_G50	Europe	France	Europe	2009
ST09FR_Biog_G51	Europe	France	Europe	2009
ST09FR_Biog_G52	Europe	France	Europe	2009
ST09FR_Biog_G53	Europe	France	Europe	2009
ST09FR_Biog_G54	Europe	France	Europe	2009
ST09FR_Biog_G55	Europe	France	Europe	2009
ST09FR_Biog_G56	Europe	France	Europe	2009
ST09FR_Biog_G57	Europe	France	Europe	2009
ST09FR_Biog_G58	Europe	France	Europe	2009
ST09FR_Biog_G59	Europe	France	Europe	2009
ST09FR_Biog_G60	Europe	France	Europe	2009
ST09FR_Biog_G82	Europe	France	Europe	2009
ST09FR_Biog_I03	Europe	France	Europe	2009
ST09FR_Biog_I04	Europe	France	Europe	2009
ST09FR_Biog_I05	Europe	France	Europe	2009
ST09FR_Biog_I07	Europe	France	Europe	2009
ST09FR_Biog_I12	Europe	France	Europe	2009
ST09FR_Biog_I24	Europe	France	Europe	2010
ST09FR_Biog_I25	Europe	France	Europe	2010
ST09FR_Biog_I28	Europe	France	Europe	2010
ST10CRI_0616	Europe	Czech Republic	Europe	2010
ST10FR_Biog_G093	Europe	France	Europe	2010
ST10FR_Biog_G098	Europe	France	Europe	2010
ST10FR_Biog_G100	Europe	France	Europe	2010
ST10FR_Biog_G101	Europe	France	Europe	2010
ST10FR_Biog_G102	Europe	France	Europe	2010
ST10FR_Biog_G103	Europe	France	Europe	2010
ST10FR_Biog_G61	Europe	France	Europe	2010
ST10FR_Biog_G62	Europe	France	Europe	2010
ST10FR_Biog_G63	Europe	France	Europe	2010
ST10FR_Biog_G64	Europe	France	Europe	2010
ST10FR_Biog_G65	Europe	France	Europe	2010
ST10FR_Biog_G66	Europe	France	Europe	2010
ST10FR_Biog_G67	Europe	France	Europe	2010
ST10FR_Biog_G68	Europe	France	Europe	2010
ST10FR_Biog_G69	Europe	France	Europe	2010
ST10FR_Biog_G70	Europe	France	Europe	2010
ST10FR_Biog_G73	Europe	France	Europe	2010
ST10FR_Biog_G74	Europe	France	Europe	2010
ST10FR_Biog_G83	Europe	France	Europe	2010
ST10FR_Biog_G87	Europe	France	Europe	2010
ST10FR_Biog_G90	Europe	France	Europe	2010
ST10FR_Biog_G91	Europe	France	Europe	2010
ST10FR_Biog_G94	Europe	France	Europe	2010
ST10FR_Biog_G95	Europe	France	Europe	2010
ST10FR_Biog_G96	Europe	France	Europe	2010
ST10FR_Biog_G97	Europe	France	Europe	2010
ST10FR_Biog_G99	Europe	France	Europe	2010
ST13FR_Biog_LG0595	Europe	France	Europe	2013
ST16CH_1A11	Europe	Switzerland	Europe	2016
ST16CH_1A27	Europe	Switzerland	Europe	2016
ST16CH_1A57	Europe	Switzerland	Europe	2016
ST16CH_1B31	Europe	Switzerland	Europe	2016
ST16CH_1B73	Europe	Switzerland	Europe	2016
ST16CH_1B8	Europe	Switzerland	Europe	2016
ST16CH_1C12	Europe	Switzerland	Europe	2016
ST16CH_1C31	Europe	Switzerland	Europe	2016
ST16CH_1C52	Europe	Switzerland	Europe	2016
ST16CH_1D1	Europe	Switzerland	Europe	2016
ST16CH_1F1	Europe	Switzerland	Europe	2016
ST16CH_1F19	Europe	Switzerland	Europe	2016
ST16CH_1G30	Europe	Switzerland	Europe	2016
ST16CH_1H32	Europe	Switzerland	Europe	2016
ST16CH_1H34	Europe	Switzerland	Europe	2016
ST16CH_1I10	Europe	Switzerland	Europe	2016
ST16CH_1I3	Europe	Switzerland	Europe	2016
ST16CH_1K29	Europe	Switzerland	Europe	2016
ST16CH_1K42	Europe	Switzerland	Europe	2016
ST16CH_1L32	Europe	Switzerland	Europe	2016
ST16CH_1M28	Europe	Switzerland	Europe	2016
ST16CH_1M33	Europe	Switzerland	Europe	2016
ST16CH_1M59	Europe	Switzerland	Europe	2016
ST16CH_1N1	Europe	Switzerland	Europe	2016
ST16CH_1N25	Europe	Switzerland	Europe	2016
ST16CH_1O25	Europe	Switzerland	Europe	2016
ST16CH_1O3	Europe	Switzerland	Europe	2016
ST16CH_1O40	Europe	Switzerland	Europe	2016
ST16CH_1O65	Europe	Switzerland	Europe	2016
ST16CH_1P35	Europe	Switzerland	Europe	2016
ST16CH_1P7_2	Europe	Switzerland	Europe	2016
ST16CH_1R24	Europe	Switzerland	Europe	2016
ST16CH_1R5	Europe	Switzerland	Europe	2016
ST16CH_1S10	Europe	Switzerland	Europe	2016
ST16CH_1S9	Europe	Switzerland	Europe	2016
ST16CH_1U6	Europe	Switzerland	Europe	2016
ST16CH_1X1	Europe	Switzerland	Europe	2016
ST16CH_1X23	Europe	Switzerland	Europe	2016
ST16CH_2C1	Europe	Switzerland	Europe	2016
ST16CH_2C7	Europe	Switzerland	Europe	2016
ST16CH_2G18	Europe	Switzerland	Europe	2016
ST16CH_2N5	Europe	Switzerland	Europe	2016
ST16CH_2P3	Europe	Switzerland	Europe	2016
ST16CH_2P7	Europe	Switzerland	Europe	2016
ST16CH_2U24	Europe	Switzerland	Europe	2016
ST16CH_2U7	Europe	Switzerland	Europe	2016
ST16CH_2X1xx	Europe	Switzerland	Europe	2016
ST16CH_2X2	Europe	Switzerland	Europe	2016
ST16CH_3A16	Europe	Switzerland	Europe	2016
ST16CH_3A51	Europe	Switzerland	Europe	2016
ST16CH_3B36	Europe	Switzerland	Europe	2016
ST16CH_3B8	Europe	Switzerland	Europe	2016
ST16CH_3D10	Europe	Switzerland	Europe	2016
ST16CH_3D7	Europe	Switzerland	Europe	2016
ST16CH_3E23	Europe	Switzerland	Europe	2016
ST16CH_3E45	Europe	Switzerland	Europe	2016
ST16CH_3E9	Europe	Switzerland	Europe	2016
ST16CH_3F2	Europe	Switzerland	Europe	2016
ST16CH_3F4	Europe	Switzerland	Europe	2016
ST16CH_3F7	Europe	Switzerland	Europe	2016
ST16CH_3F9	Europe	Switzerland	Europe	2016
ST16CH_3G26	Europe	Switzerland	Europe	2016
ST16CH_3G6	Europe	Switzerland	Europe	2016
ST16CH_3H26	Europe	Switzerland	Europe	2016
ST16CH_3H33	Europe	Switzerland	Europe	2016
ST16CH_3H33_2	Europe	Switzerland	Europe	2016
ST16CH_3I23_2	Europe	Switzerland	Europe	2016
ST16CH_3I5	Europe	Switzerland	Europe	2016
ST16CH_3K1	Europe	Switzerland	Europe	2016
ST16CH_3K32	Europe	Switzerland	Europe	2016
ST16CH_3M19	Europe	Switzerland	Europe	2016
ST16CH_3M3	Europe	Switzerland	Europe	2016
ST16CH_3M36	Europe	Switzerland	Europe	2016
ST16CH_3N27	Europe	Switzerland	Europe	2016
ST16CH_3N48	Europe	Switzerland	Europe	2016
ST16CH_3N8	Europe	Switzerland	Europe	2016
ST16CH_3O21	Europe	Switzerland	Europe	2016
ST16CH_3O24	Europe	Switzerland	Europe	2016
ST16CH_3O9	Europe	Switzerland	Europe	2016
ST16CH_3P15	Europe	Switzerland	Europe	2016
ST16CH_3P39	Europe	Switzerland	Europe	2016
ST16CH_3Q36	Europe	Switzerland	Europe	2016
ST16CH_3Q9	Europe	Switzerland	Europe	2016
ST16CH_3R39	Europe	Switzerland	Europe	2016
ST16CH_3T31	Europe	Switzerland	Europe	2016
ST16CH_3T39	Europe	Switzerland	Europe	2016
ST16CH_3U42	Europe	Switzerland	Europe	2016
ST16CH_3U55	Europe	Switzerland	Europe	2016
ST16CH_3V27	Europe	Switzerland	Europe	2016
ST16CH_3V30	Europe	Switzerland	Europe	2016
ST16CH_3V43	Europe	Switzerland	Europe	2016
ST16CH_3W21	Europe	Switzerland	Europe	2016
ST16CH_3W3	Europe	Switzerland	Europe	2016
ST16DK_Biog_DK32	Europe	Denmark	Europe	2016
ST16FR_Biog_FR5	Europe	France	Europe	2016
ST16IRE_Biog_IR1	Europe	Ireland	Europe	2016
ST16IRE_Biog_IR32	Europe	Ireland	Europe	2016
ST16LE_Biog_L1	Europe	Latvia	Europe	2016
ST16LE_Biog_L37	Europe	Latvia	Europe	2016
ST92UK_Pla2	Europe	UK	Europe	NA
ST92UK_XB16_1	Europe	UK	Europe	NA
ST99CH_28	Europe	Switzerland	Europe	1999
ST99CH_3A10	Europe	Switzerland	Europe	1999
ST99CH_3A2	Europe	Switzerland	Europe	1999
ST99CH_3A4	Europe	Switzerland	Europe	1999
ST99CH_3A5	Europe	Switzerland	Europe	1999
ST99CH_3A8	Europe	Switzerland	Europe	1999
ST99CH_3A9	Europe	Switzerland	Europe	1999
ST99CH_3B2	Europe	Switzerland	Europe	1999
ST99CH_3B4	Europe	Switzerland	Europe	1999
ST99CH_3B8	Europe	Switzerland	Europe	1999
ST99CH_3C4	Europe	Switzerland	Europe	1999
ST99CH_3C7	Europe	Switzerland	Europe	1999
ST99CH_3D1	Europe	Switzerland	Europe	1999
ST99CH_3D3	Europe	Switzerland	Europe	1999
ST99CH_3D5	Europe	Switzerland	Europe	1999
ST99CH_3D7	Europe	Switzerland	Europe	1999
ST99CH_3D8	Europe	Switzerland	Europe	1999
ST99CH_3F1	Europe	Switzerland	Europe	1999
ST99CH_3F2	Europe	Switzerland	Europe	1999
ST99CH_3F3	Europe	Switzerland	Europe	1999
ST99CH_3F4	Europe	Switzerland	Europe	1999
ST99CH_3F5	Europe	Switzerland	Europe	1999
ST99CH_3G2	Europe	Switzerland	Europe	1999
ST99CH_3G3	Europe	Switzerland	Europe	1999
ST99CH_3G6	Europe	Switzerland	Europe	1999
ST99CH_3H1	Europe	Switzerland	Europe	1999
ST99CH_3H3	Europe	Switzerland	Europe	1999
ST99CH_3H4	Europe	Switzerland	Europe	1999
ST99CH_SW39	Europe	Switzerland	Europe	1999
ST99CH_SW5	Europe	Switzerland	Europe	NA
STnnJGI_SRR4235068	Europe	France	Europe	2007
STnnJGI_SRR4235069	Europe	France	Europe	1999
STnnJGI_SRR4235070	Europe	Denmark	Europe	2006
STnnJGI_SRR4235072	Europe	Denmark	Europe	2006
STnnJGI_SRR4235076	Europe	France	Europe	2008
STnnJGI_SRR4235078	Europe	Germany	Europe	2003
STnnJGI_SRR4235079	NA	NA	Europe	NA
STnnJGI_SRR4235088	Europe	France	Europe	2008
STnnJGI_SRR4235095	Africa	Kenya	Europe	1992
STnnJGI_SRR4235100	Europe	Netherlands	Europe	1994
STnnJGI_SRR4235101	Europe	Netherlands	Europe	1994
STnnJGI_SRR4235108	Europe	Netherlands	Europe	NA
STnnJGI_SRR5194475	Europe	France	Europe	2010
STnnJGI_SRR5194476	Europe	France	Europe	2010
STnnJGI_SRR5194477	Europe	France	Europe	2010
STnnJGI_SRR5194481	Europe	UK	Europe	2015
STnnJGI_SRR5194482	Europe	UK	Europe	2015
STnnJGI_SRR5194483	Europe	France	Europe	2010
STnnJGI_SRR5194588	Europe	Denmark	Europe	NA
STnnJGI_SRR5194591	Europe	Denmark	Europe	NA
STnnJGI_SRR5194606	Europe	France	Europe	2009
STnnJGI_SRR5829643	Europe	France	Europe	2010
STnnJGI_SRR6447858	NA	NA	Europe	NA
STnnJGI_SRR6830966	Europe	Denmark	Europe	NA
STnnJGI_SRR6831010	Europe	Czech Republic	Europe	NA
Switzerland_1999_ST99CH_3B6	Europe	Switzerland	Europe	1999
Switzerland_1999_ST99CH_3C9	Europe	Switzerland	Europe	1999
Iran_2001_STIR01A18b	Middle East	Iran	MEA_Iran	2001
Iran_2001_STIR01A32a	Middle East	Iran	MEA_Iran	2001
Iran_2001_STIR01A48b	Middle East	Iran	MEA_Iran	2001
Iran_2001_STIR01A78b	Middle East	Iran	MEA_Iran	2001
Iran_2001_STIR01B74b	Middle East	Iran	MEA_Iran	2001
Iran_2001_STIR01B76a	Middle East	Iran	MEA_Iran	2001
Iran_2001_STIR01B83b	Middle East	Iran	MEA_Iran	2001
STnnJGI_SRR4235071	Middle East	Iran	MEA_Iran	NA
STnnJGI_SRR5194532	Middle East	Iran	MEA_Iran	2000
STnnJGI_SRR5194533	Middle East	Iran	MEA_Iran	2000
STnnJGI_SRR5194534	Middle East	Iran	MEA_Iran	2000
STnnJGI_SRR5194535	Middle East	Iran	MEA_Iran	2000
STnnJGI_SRR5194587	Middle East	Iran	MEA_Iran	2000
STnnJGI_SRR5194590	Middle East	Iran	MEA_Iran	NA
STnnJGI_SRR5194593	Middle East	Iran	MEA_Iran	1996
STnnJGI_SRR6830971	Middle East	Iran	MEA_Iran	NA
Israel_1992_ISYB1b	Middle East	Israel	MEA_Israel	1992
Israel_1992_ISYD3a_1	Middle East	Israel	MEA_Israel	1992
Israel_1992_ISYH1a	Middle East	Israel	MEA_Israel	1992
Israel_1992_ISZA1c	Middle East	Israel	MEA_Israel	1992
Israel_1992_ISZB3a_1	Middle East	Israel	MEA_Israel	1992
Israel_1992_ISZC1a	Middle East	Israel	MEA_Israel	1992
Israel_1992_ISZC2a_2	Middle East	Israel	MEA_Israel	1992
Israel_1992_ISZE1b_2	Middle East	Israel	MEA_Israel	1992
Israel_1992_ISZF2a_1	Middle East	Israel	MEA_Israel	1992
Israel_1992_ISZH2a	Middle East	Israel	MEA_Israel	1992
Israel_1993_ISXBetC2a_1	Middle East	Israel	MEA_Israel	1993
Israel_1993_ISXBetD4a_1	Middle East	Israel	MEA_Israel	1993
Israel_1993_ISXBetH3a_4	Middle East	Israel	MEA_Israel	1993
ST92ISR_Ar_11g	Middle East	Israel	MEA_Israel	1992
ST92ISR_Ar_11i	Middle East	Israel	MEA_Israel	1992
ST92ISR_Ar_12d	Middle East	Israel	MEA_Israel	1992
ST92ISR_Ar_12e	Middle East	Israel	MEA_Israel	1992
ST92ISR_Ar_12f	Middle East	Israel	MEA_Israel	1992
ST92ISR_Ar_15a	Middle East	Israel	MEA_Israel	1992
ST92ISR_Ar_16a	Middle East	Israel	MEA_Israel	1992
ST92ISR_Ar_16h	Middle East	Israel	MEA_Israel	1992
ST92ISR_Ar_17d	Middle East	Israel	MEA_Israel	1992
ST92ISR_Ar_17e	Middle East	Israel	MEA_Israel	1992
ST92ISR_Ar_17i	Middle East	Israel	MEA_Israel	1992
ST92ISR_Ar_17r	Middle East	Israel	MEA_Israel	1992
ST92ISR_Ar_18b	Middle East	Israel	MEA_Israel	1992
ST92ISR_Ar_19e	Middle East	Israel	MEA_Israel	1992
ST92ISR_Ar_1b	Middle East	Israel	MEA_Israel	1992
ST92ISR_Ar_1j	Middle East	Israel	MEA_Israel	1992
ST92ISR_Ar_21a	Middle East	Israel	MEA_Israel	1992
ST92ISR_Ar_22f	Middle East	Israel	MEA_Israel	1992
ST92ISR_Ar_2b	Middle East	Israel	MEA_Israel	1992
ST92ISR_Ar_2f	Middle East	Israel	MEA_Israel	1992
ST92ISR_Ar_4b	Middle East	Israel	MEA_Israel	1992
ST92ISR_Ar_4f	Middle East	Israel	MEA_Israel	1992
ST92ISR_Ar_4g	Middle East	Israel	MEA_Israel	1992
ST92ISR_Ar_5a	Middle East	Israel	MEA_Israel	1992
ST92ISR_Ar_5g	Middle East	Israel	MEA_Israel	1992
Yemen_1992_YEQ2	Middle East	Yemen	MEA_Israel	1992
09STE001	Europe	Spain	MEA_North-Africa	2009
09STE002	Europe	Spain	MEA_North-Africa	2009
Algeria_1992_ALA2a	Africa	Algeria	MEA_North-Africa	1992
Algeria_1992_ALG1d	Africa	Algeria	MEA_North-Africa	1992
ST13FR_Biog_SeptoDur29	Europe	France	MEA_North-Africa	2013
ST13FR_Biog_SeptoDur82	Europe	France	MEA_North-Africa	2013
ST13FR_Biog_SeptoDur88	Europe	France	MEA_North-Africa	2013
ST16ALG_Biog_Alg74	Africa	Algeria	MEA_North-Africa	NA
STnnJGI_SRR4235102	Africa	Algeria	MEA_North-Africa	1995
STnnJGI_SRR4235104	Europe	Italy	MEA_North-Africa	1997
STnnJGI_SRR4235106	Africa	Algeria	MEA_North-Africa	1995
STnnJGI_SRR6831004	Europe	Italy	MEA_North-Africa	NA
Tunisia_2008_ST08TN_33_4_3	Africa	Tunisia	MEA_North-Africa	2008
Tunisia_2008_ST08TN_33_4_9	Africa	Tunisia	MEA_North-Africa	2008
Tunisia_2008_ST08TN_33_5_8	Africa	Tunisia	MEA_North-Africa	2008
Tunisia_2008_ST08TN_33_6_2	Africa	Tunisia	MEA_North-Africa	2008
Tunisia_2008_ST08TN_33_6_6	Africa	Tunisia	MEA_North-Africa	2008
Tunisia_2008_ST08TN_33_6_9	Africa	Tunisia	MEA_North-Africa	2008
Tunisia_2008_ST08TN_33_7_4	Africa	Tunisia	MEA_North-Africa	2008
Tunisia_2008_ST08TN_33_8_4	Africa	Tunisia	MEA_North-Africa	2008
Tunisia_2008_ST08TN_33_8_7	Africa	Tunisia	MEA_North-Africa	2008
Tunisia_2008_ST08TN_33_8_9	Africa	Tunisia	MEA_North-Africa	2008
Tunisia_2008_ST08TN_33_9_6	Africa	Tunisia	MEA_North-Africa	2008
Turkey_1992_TKA2c	Middle East	Turkey	MEA_North-Africa	1992
05STNL003_1	Europe	Netherlands	NA	2005
06STCZ009	Europe	Czech Republic	NA	2006
08STCZ023	Europe	Czech Republic	NA	2008
08STF102	Europe	France	NA	2008
09STF096	Europe	France	NA	2009
10STBY001	Europe	Belarus	NA	2010
10STF049	Europe	France	NA	2010
Ethiopia_1992_ETD1	Africa	Ethiopia	NA	1992
Ethiopia_1992_ETK1	Africa	Ethiopia	NA	1992
Indiana_1993_I15a_1	North America	USA_Indiana	NA	1993
Indiana_1993_I24a_1	North America	USA_Indiana	NA	1993
Indiana_1993_I25a_1	North America	USA_Indiana	NA	1993
Indiana_1993_I9a_1	North America	USA_Indiana	NA	1993
Iran_2001_STIR01B78a	Middle East	Iran	NA	2001
Kenya_1994_STKE94MF1a	Africa	Kenya	NA	1994
Kenya_1994_STKE94MI1a	Africa	Kenya	NA	1994
Missouri_1994_ST94MO12a_1	North America	USA_Missouri	NA	1994
Missouri_1994_ST94MO15a_1	North America	USA_Missouri	NA	1994
Missouri_1994_ST94MO33a_1	North America	USA_Missouri	NA	1994
ST13FR_Biog_SeptoDur10	Europe	France	NA	2013
ST13FR_Biog_SeptoDur12	Europe	France	NA	2013
ST13FR_Biog_SeptoDur8	Europe	France	NA	2013
ST13IT_Biog_1819	Europe	Italy	NA	2013
ST13NZ_St13_5_1	Oceania	New Zealand	NA	2013
ST13NZ_St13_5_4	Oceania	New Zealand	NA	2013
ST13SP_Biog_SeptoDur104	Europe	Spain	NA	2013
ST15NZ_St_15640_1	Oceania	New Zealand	NA	2015
ST15NZ_St_15640_2	Oceania	New Zealand	NA	2015
ST15NZ_St_15640_4	Oceania	New Zealand	NA	2015
ST15NZ_St_15640_5	Oceania	New Zealand	NA	2015
ST15NZ_St_15640_7	Oceania	New Zealand	NA	2015
ST15NZ_St_15640_8	Oceania	New Zealand	NA	2015
ST15NZ_St_15640_9	Oceania	New Zealand	NA	2015
ST15NZ_St_15642_10	Oceania	New Zealand	NA	2015
ST15NZ_St_15642_11	Oceania	New Zealand	NA	2015
ST15NZ_St_15642_12	Oceania	New Zealand	NA	2015
ST15NZ_St_15642_13	Oceania	New Zealand	NA	2015
ST15NZ_St_15642_14	Oceania	New Zealand	NA	2015
ST15NZ_St_15642_16	Oceania	New Zealand	NA	2015
ST15NZ_St_15642_17	Oceania	New Zealand	NA	2015
ST15NZ_St_15642_18	Oceania	New Zealand	NA	2015
ST15NZ_St_15642_19	Oceania	New Zealand	NA	2015
ST15NZ_St_15642_20	Oceania	New Zealand	NA	2015
ST15NZ_St_15642_21	Oceania	New Zealand	NA	2015
ST15NZ_St_15642_4	Oceania	New Zealand	NA	2015
ST16CH_3G46	Europe	Switzerland	NA	2016
ST16KA_Biog_K32	Asia	Kazakhstan	NA	2016
ST16RU_Biog_R1	Europe	Russia	NA	2016
ST16RU_Biog_R19	Europe	Russia	NA	2016
ST99CH_3A6	Europe	Switzerland	NA	1999
STnnJGI_SRR4235074	Europe	Germany	NA	2003
STnnJGI_SRR4235081	North America	Mexico	NA	1990
STnnJGI_SRR4235082	Europe	Portugal	NA	1992
STnnJGI_SRR4235083	Africa	Algeria	NA	1994
STnnJGI_SRR4235084	Oceania	New Zealand	NA	2001
STnnJGI_SRR4235085	Africa	Tunisia	NA	1991
STnnJGI_SRR4235086	North America	Mexico	NA	1990
STnnJGI_SRR4235089	Oceania	New Zealand	NA	2001
STnnJGI_SRR4235090	Africa	Kenya	NA	1992
STnnJGI_SRR4235092	Europe	Portugal	NA	1992
STnnJGI_SRR4235093	Europe	Portugal	NA	1992
STnnJGI_SRR4235113	Europe	Romania	NA	NA
STnnJGI_SRR5194479	Europe	Spain	NA	2013
STnnJGI_SRR5194515	Europe	Spain	NA	2013
STnnJGI_SRR5194589	Middle East	Iran	NA	2000
STnnJGI_SRR5194594	Middle East	Iran	NA	2006
STnnJGI_SRR5194595	Middle East	Iran	NA	2005
STnnJGI_SRR5194596	Middle East	Iran	NA	2007
STnnJGI_SRR5194605	Europe	Hungary	NA	NA
STnnJGI_SRR5194607	Middle East	Syria	NA	NA
STnnJGI_SRR5829674	Oceania	New Zealand	NA	NA
STnnJGI_SRR5829692	Africa	Kenya	NA	NA
STnnJGI_SRR6831008	Africa	Ethiopia	NA	NA
Syria_1992_SYK2	Middle East	Syria	NA	1992
Syria_1992_SYK4	Middle East	Syria	NA	1992
Syria_1992_SYT3	Middle East	Syria	NA	1992
Texas_1994_ST94TX_PC2a_1	North America	USA_Texas	NA	1994
Turkey_1992_TKA1a	Middle East	Turkey	NA	1992
Turkey_1992_TKA2a	Middle East	Turkey	NA	1992
Turkey_1992_TKV1	Middle East	Turkey	NA	1992
Turkey_1992_TKV2a	Middle East	Turkey	NA	1992
Turkey_1992_TKV2b	Middle East	Turkey	NA	1992
Ukraine_1995_ST95UR_BIc_1	Europe	Ukraine	NA	1995
Ukraine_1995_ST95UR_F1a_3	Europe	Ukraine	NA	1995
Uruguay_1993_STUR93_LC1b_1	South America	Uruguay	NA	1993
Canada_1992_CNRA1a_1	North America	Canada	NA_North	1992
Canada_1992_CNRA4b_1	North America	Canada	NA_North	1992
Canada_1992_CNRB2b_4	North America	Canada	NA_North	1992
Canada_1992_CNRD4a_2	North America	Canada	NA_North	1992
Canada_1992_CNRE2a_2	North America	Canada	NA_North	1992
Canada_1992_CNRE4b_1	North America	Canada	NA_North	1992
Canada_1992_CNRG3a_1	North America	Canada	NA_North	1992
Canada_1992_CNRH3a_1	North America	Canada	NA_North	1992
STnnJGI_SRR4235061	North America	USA_North Dakota	NA_North	NA
STnnJGI_SRR4235064	North America	USA_Minnesota	NA_North	NA
STnnJGI_SRR4235067	North America	Canada	NA_North	NA
STnnJGI_SRR6830965	North America	USA_Minnesota	NA_North	NA
STnnJGI_SRR6830969	North America	USA_North Dakota	NA_North	NA
STnnJGI_SRR7073430	North America	USA_North Dakota	NA_North	NA
STnnJGI_SRR7073594	North America	USA_North Dakota	NA_North	NA
STnnJGI_SRR7073614	North America	USA_North Dakota	NA_North	NA
STnnJGI_SRR7074464	North America	USA_North Dakota	NA_North	NA
STnnJGI_SRR7074626	North America	USA_North Dakota	NA_North	NA
California_1989_CB11A_ST1	North America	USA_California	NA_UA	1989
California_1989_CC22C_ST16	North America	USA_California	NA_UA	1989
California_1989_CE31B_ST42	North America	USA_California	NA_UA	1989
California_1989_CF11A_ST44	North America	USA_California	NA_UA	1989
California_1989_CF31C_ST52	North America	USA_California	NA_UA	1989
California_1989_CH33C_ST97	North America	USA_California	NA_UA	1989
Indiana_1993_I1a_1	North America	USA_Indiana	NA_UA	1993
Indiana_1993_I22a_1	North America	USA_Indiana	NA_UA	1993
Indiana_1993_I31a_1	North America	USA_Indiana	NA_UA	1993
Indiana_1993_I33a_1	North America	USA_Indiana	NA_UA	1993
Missouri_1994_ST94MO17a_1	North America	USA_Missouri	NA_UA	1994
Missouri_1994_ST94MO19a_1	North America	USA_Missouri	NA_UA	1994
Missouri_1994_ST94MO24a_1	North America	USA_Missouri	NA_UA	1994
Missouri_1994_ST94MO2a_1	North America	USA_Missouri	NA_UA	1994
Missouri_1994_ST94Mo31a_1	North America	USA_Missouri	NA_UA	1994
Missouri_1994_ST94MO35a_1	North America	USA_Missouri	NA_UA	1994
Missouri_1994_ST94MO8a_1	North America	USA_Missouri	NA_UA	1994
ST15ORE_Mad_A1	North America	USA_Oregon	NA_UA	2015
ST15ORE_Mad_A2	North America	USA_Oregon	NA_UA	2015
ST15ORE_Mad_A4	North America	USA_Oregon	NA_UA	2015
ST15ORE_Mad_A5	North America	USA_Oregon	NA_UA	2015
ST15ORE_Mad_A6	North America	USA_Oregon	NA_UA	2015
ST15ORE_Mad_A7	North America	USA_Oregon	NA_UA	2015
ST15ORE_Mad_B1	North America	USA_Oregon	NA_UA	2015
ST15ORE_Mad_B3	North America	USA_Oregon	NA_UA	2015
ST15ORE_Mad_B4	North America	USA_Oregon	NA_UA	2015
ST15ORE_Mad_B5	North America	USA_Oregon	NA_UA	2015
ST15ORE_Mad_C1	North America	USA_Oregon	NA_UA	2015
ST15ORE_Mad_C3	North America	USA_Oregon	NA_UA	2015
ST15ORE_Mad_C4	North America	USA_Oregon	NA_UA	2015
ST15ORE_Mad_C5	North America	USA_Oregon	NA_UA	2015
ST15ORE_Mad_C6	North America	USA_Oregon	NA_UA	2015
ST15ORE_Mad_C7	North America	USA_Oregon	NA_UA	2015
ST15ORE_Mad_D1	North America	USA_Oregon	NA_UA	2015
ST15ORE_Mad_D2	North America	USA_Oregon	NA_UA	2015
ST15ORE_Mad_D3	North America	USA_Oregon	NA_UA	2015
ST15ORE_Mad_D4	North America	USA_Oregon	NA_UA	2015
ST15ORE_Mad_D5	North America	USA_Oregon	NA_UA	2015
ST15ORE_Mad_D6	North America	USA_Oregon	NA_UA	2015
ST15ORE_Mad_E1	North America	USA_Oregon	NA_UA	2015
ST15ORE_Mad_E2	North America	USA_Oregon	NA_UA	2015
ST15ORE_Mad_E3	North America	USA_Oregon	NA_UA	2015
ST15ORE_Mad_E4	North America	USA_Oregon	NA_UA	2015
ST15ORE_Mad_E5	North America	USA_Oregon	NA_UA	2015
ST15ORE_Mad_E6	North America	USA_Oregon	NA_UA	2015
ST15ORE_Mad_E7	North America	USA_Oregon	NA_UA	2015
ST15ORE_Mad_F1	North America	USA_Oregon	NA_UA	2015
ST15ORE_Mad_F2	North America	USA_Oregon	NA_UA	2015
ST15ORE_Mad_F3	North America	USA_Oregon	NA_UA	2015
ST15ORE_Mad_F4	North America	USA_Oregon	NA_UA	2015
ST15ORE_Mad_F5	North America	USA_Oregon	NA_UA	2015
ST15ORE_Mad_F6	North America	USA_Oregon	NA_UA	2015
ST15ORE_Mad_G1	North America	USA_Oregon	NA_UA	2015
ST15ORE_Mad_G2	North America	USA_Oregon	NA_UA	2015
ST15ORE_Mad_G3	North America	USA_Oregon	NA_UA	2015
ST15ORE_Mad_G5	North America	USA_Oregon	NA_UA	2015
ST15ORE_Mad_H1	North America	USA_Oregon	NA_UA	2015
ST15ORE_Mad_H2	North America	USA_Oregon	NA_UA	2015
ST15ORE_Mad_H3	North America	USA_Oregon	NA_UA	2015
ST15ORE_Mad_H4	North America	USA_Oregon	NA_UA	2015
ST15ORE_Mad_H7	North America	USA_Oregon	NA_UA	2015
ST15ORE_Ste_A1	North America	USA_Oregon	NA_UA	2015
ST15ORE_Ste_A10	North America	USA_Oregon	NA_UA	2015
ST15ORE_Ste_A11	North America	USA_Oregon	NA_UA	2015
ST15ORE_Ste_A12	North America	USA_Oregon	NA_UA	2015
ST15ORE_Ste_A13	North America	USA_Oregon	NA_UA	2015
ST15ORE_Ste_A14	North America	USA_Oregon	NA_UA	2015
ST15ORE_Ste_A15	North America	USA_Oregon	NA_UA	2015
ST15ORE_Ste_A16	North America	USA_Oregon	NA_UA	2015
ST15ORE_Ste_A17	North America	USA_Oregon	NA_UA	2015
ST15ORE_Ste_A18	North America	USA_Oregon	NA_UA	2015
ST15ORE_Ste_A19	North America	USA_Oregon	NA_UA	2015
ST15ORE_Ste_A2	North America	USA_Oregon	NA_UA	2015
ST15ORE_Ste_A20	North America	USA_Oregon	NA_UA	2015
ST15ORE_Ste_A21	North America	USA_Oregon	NA_UA	2015
ST15ORE_Ste_A22	North America	USA_Oregon	NA_UA	2015
ST15ORE_Ste_A23	North America	USA_Oregon	NA_UA	2015
ST15ORE_Ste_A24	North America	USA_Oregon	NA_UA	2015
ST15ORE_Ste_A25	North America	USA_Oregon	NA_UA	2015
ST15ORE_Ste_A26	North America	USA_Oregon	NA_UA	2015
ST15ORE_Ste_A27	North America	USA_Oregon	NA_UA	2015
ST15ORE_Ste_A3	North America	USA_Oregon	NA_UA	2015
ST15ORE_Ste_A4	North America	USA_Oregon	NA_UA	2015
ST15ORE_Ste_A5	North America	USA_Oregon	NA_UA	2015
ST15ORE_Ste_A6	North America	USA_Oregon	NA_UA	2015
ST15ORE_Ste_A7	North America	USA_Oregon	NA_UA	2015
ST15ORE_Ste_A8	North America	USA_Oregon	NA_UA	2015
ST15ORE_Ste_A9	North America	USA_Oregon	NA_UA	2015
ST15ORE_Ste_B1	North America	USA_Oregon	NA_UA	2015
ST15ORE_Ste_B10	North America	USA_Oregon	NA_UA	2015
ST15ORE_Ste_B11	North America	USA_Oregon	NA_UA	2015
ST15ORE_Ste_B12	North America	USA_Oregon	NA_UA	2015
ST15ORE_Ste_B14	North America	USA_Oregon	NA_UA	2015
ST15ORE_Ste_B15	North America	USA_Oregon	NA_UA	2015
ST15ORE_Ste_B16	North America	USA_Oregon	NA_UA	2015
ST15ORE_Ste_B17	North America	USA_Oregon	NA_UA	2015
ST15ORE_Ste_B18	North America	USA_Oregon	NA_UA	2015
ST15ORE_Ste_B19	North America	USA_Oregon	NA_UA	2015
ST15ORE_Ste_B2	North America	USA_Oregon	NA_UA	2015
ST15ORE_Ste_B20	North America	USA_Oregon	NA_UA	2015
ST15ORE_Ste_B21	North America	USA_Oregon	NA_UA	2015
ST15ORE_Ste_B22	North America	USA_Oregon	NA_UA	2015
ST15ORE_Ste_B23	North America	USA_Oregon	NA_UA	2015
ST15ORE_Ste_B24	North America	USA_Oregon	NA_UA	2015
ST15ORE_Ste_B3	North America	USA_Oregon	NA_UA	2015
ST15ORE_Ste_B4	North America	USA_Oregon	NA_UA	2015
ST15ORE_Ste_B5	North America	USA_Oregon	NA_UA	2015
ST15ORE_Ste_B6	North America	USA_Oregon	NA_UA	2015
ST15ORE_Ste_B7	North America	USA_Oregon	NA_UA	2015
ST15ORE_Ste_B8	North America	USA_Oregon	NA_UA	2015
ST15ORE_Ste_B9	North America	USA_Oregon	NA_UA	2015
ST90ORE_a12_3B_11	North America	USA_Oregon	NA_UA	1990
ST90ORE_a12_3B_14	North America	USA_Oregon	NA_UA	1990
ST90ORE_a12_3B_15	North America	USA_Oregon	NA_UA	1990
ST90ORE_a12_3B_17	North America	USA_Oregon	NA_UA	1990
ST90ORE_a12_3B_18	North America	USA_Oregon	NA_UA	1990
ST90ORE_a12_3B_19	North America	USA_Oregon	NA_UA	1990
ST90ORE_a12_3B_2	North America	USA_Oregon	NA_UA	1990
ST90ORE_a12_3B_21	North America	USA_Oregon	NA_UA	1990
ST90ORE_a12_3B_3	North America	USA_Oregon	NA_UA	1990
ST90ORE_a12_3B_5	North America	USA_Oregon	NA_UA	1990
ST90ORE_a12_3B_6	North America	USA_Oregon	NA_UA	1990
ST90ORE_a12_3B_7	North America	USA_Oregon	NA_UA	1990
ST90ORE_a12_3B_8	North America	USA_Oregon	NA_UA	1990
ST90ORE_a12_3B_9	North America	USA_Oregon	NA_UA	1990
ST90ORE_a12_4A_1	North America	USA_Oregon	NA_UA	1990
ST90ORE_a12_4A_10	North America	USA_Oregon	NA_UA	1990
ST90ORE_a12_4A_11	North America	USA_Oregon	NA_UA	1990
ST90ORE_a12_4A_2	North America	USA_Oregon	NA_UA	1990
ST90ORE_a12_4A_4	North America	USA_Oregon	NA_UA	1990
ST90ORE_a12_4A_5	North America	USA_Oregon	NA_UA	1990
ST90ORE_a12_4A_6	North America	USA_Oregon	NA_UA	1990
ST90ORE_a12_4A_7	North America	USA_Oregon	NA_UA	1990
ST90ORE_a15_2A_11	North America	USA_Oregon	NA_UA	1990
ST90ORE_a15_2A_13	North America	USA_Oregon	NA_UA	1990
ST90ORE_a15_2A_14	North America	USA_Oregon	NA_UA	1990
ST90ORE_a15_2A_16	North America	USA_Oregon	NA_UA	1990
ST90ORE_a15_2A_20	North America	USA_Oregon	NA_UA	1990
ST90ORE_a15_2A_6	North America	USA_Oregon	NA_UA	1990
ST90ORE_a15_2A_8	North America	USA_Oregon	NA_UA	1990
ST90ORE_a15_3B_1	North America	USA_Oregon	NA_UA	1990
ST90ORE_a15_3B_10	North America	USA_Oregon	NA_UA	1990
ST90ORE_a15_3B_13	North America	USA_Oregon	NA_UA	1990
ST90ORE_a15_3B_15	North America	USA_Oregon	NA_UA	1990
ST90ORE_a15_3B_18	North America	USA_Oregon	NA_UA	1990
ST90ORE_a15_3B_19	North America	USA_Oregon	NA_UA	1990
ST90ORE_a15_3B_3	North America	USA_Oregon	NA_UA	1990
ST90ORE_a15_3B_4	North America	USA_Oregon	NA_UA	1990
ST90ORE_a15_3B_5	North America	USA_Oregon	NA_UA	1990
ST90ORE_a15_3B_6	North America	USA_Oregon	NA_UA	1990
ST90ORE_a15_3B_9	North America	USA_Oregon	NA_UA	1990
ST90ORE_a15_4A_10	North America	USA_Oregon	NA_UA	1990
ST90ORE_a15_4A_11	North America	USA_Oregon	NA_UA	1990
ST90ORE_a15_4A_13	North America	USA_Oregon	NA_UA	1990
ST90ORE_a15_4A_15	North America	USA_Oregon	NA_UA	1990
ST90ORE_a15_4A_17	North America	USA_Oregon	NA_UA	1990
ST90ORE_a15_4A_19	North America	USA_Oregon	NA_UA	1990
ST90ORE_a15_4A_2	North America	USA_Oregon	NA_UA	1990
ST90ORE_a15_4A_3	North America	USA_Oregon	NA_UA	1990
ST90ORE_a15_4A_4	North America	USA_Oregon	NA_UA	1990
ST90ORE_a15_4A_7	North America	USA_Oregon	NA_UA	1990
ST93IND_28a1	North America	USA_Indiana	NA_UA	NA
STnnJGI_SRR4235062	North America	USA_Ohio	NA_UA	NA
STnnJGI_SRR4235073	North America	USA_NA	NA_UA	2000
STnnJGI_SRR4235077	North America	USA_NA	NA_UA	2000
STnnJGI_SRR4235098	North America	USA_California	NA_UA	1994
STnnJGI_SRR4235099	North America	USA_Oregon	NA_UA	1994
STnnJGI_SRR6831056	North America	USA_Indiana	NA_UA	NA
STnnJGI_SRR7073263	North America	USA_Ohio	NA_UA	NA
STnnJGI_SRR7073288	North America	USA_Indiana	NA_UA	NA
STnnJGI_SRR7073427	NA	NA	NA_UA	NA
STnnJGI_SRR7073431	North America	USA_Ohio	NA_UA	NA
Texas_1994_ST94TX_PA2a_1	North America	USA_Texas	NA_UA	1994
Texas_1994_ST94TX_PB2a_1	North America	USA_Texas	NA_UA	1994
Texas_1994_ST94TX_PB3a_1	North America	USA_Texas	NA_UA	1994
Texas_1994_ST94TX_PB4a_1	North America	USA_Texas	NA_UA	1994
Texas_1994_ST94TX_PC3a_1	North America	USA_Texas	NA_UA	1994
Texas_1994_ST94TX_PD4a_1	North America	USA_Texas	NA_UA	1994
Texas_1995_ST94TX_PG3a_1	North America	USA_Texas	NA_UA	1995
ST01AUS_1A4	Oceania	Australia_NSW	OC_Australia	2001
ST01AUS_1A5	Oceania	Australia_NSW	OC_Australia	2001
ST01AUS_1A6	Oceania	Australia_NSW	OC_Australia	2001
ST01AUS_1A9	Oceania	Australia_NSW	OC_Australia	2001
ST01AUS_1B1	Oceania	Australia_NSW	OC_Australia	2001
ST01AUS_1B2	Oceania	Australia_NSW	OC_Australia	2001
ST01AUS_1B7	Oceania	Australia_NSW	OC_Australia	2001
ST01AUS_1B8	Oceania	Australia_NSW	OC_Australia	2001
ST01AUS_1C1	Oceania	Australia_NSW	OC_Australia	2001
ST01AUS_1C2	Oceania	Australia_NSW	OC_Australia	2001
ST01AUS_1C3	Oceania	Australia_NSW	OC_Australia	2001
ST01AUS_1C6	Oceania	Australia_NSW	OC_Australia	2001
ST01AUS_1C8	Oceania	Australia_NSW	OC_Australia	2001
ST01AUS_1D4	Oceania	Australia_NSW	OC_Australia	2001
ST01AUS_1D5	Oceania	Australia_NSW	OC_Australia	2001
ST01AUS_1D8	Oceania	Australia_NSW	OC_Australia	2001
ST01AUS_1E1	Oceania	Australia_NSW	OC_Australia	2001
ST01AUS_1E4	Oceania	Australia_NSW	OC_Australia	2001
ST01AUS_1E5	Oceania	Australia_NSW	OC_Australia	2001
ST01AUS_1F2	Oceania	Australia_NSW	OC_Australia	2001
ST01AUS_1F3	Oceania	Australia_NSW	OC_Australia	2001
ST01AUS_1F8	Oceania	Australia_NSW	OC_Australia	2001
ST01AUS_1G2	Oceania	Australia_NSW	OC_Australia	2001
ST01AUS_1G5	Oceania	Australia_NSW	OC_Australia	2001
ST01AUS_1H2	Oceania	Australia_NSW	OC_Australia	2001
ST01AUS_1H6	Oceania	Australia_NSW	OC_Australia	2001
ST01AUS_1H8	Oceania	Australia_NSW	OC_Australia	2001
STnnJGI_SRR4235063	North America	USA_NA	OC_Australia	NA
ST13NZ_St13_4_1	Oceania	New Zealand	OC_New-Zealand	2013
ST13NZ_St13_4_2	Oceania	New Zealand	OC_New-Zealand	2013
ST13NZ_St13_4_3	Oceania	New Zealand	OC_New-Zealand	2013
ST13NZ_St13_5_2	Oceania	New Zealand	OC_New-Zealand	2013
ST13NZ_St13_5_3	Oceania	New Zealand	OC_New-Zealand	2013
ST13NZ_St13_6_1	Oceania	New Zealand	OC_New-Zealand	2013
ST13NZ_St13_6_2	Oceania	New Zealand	OC_New-Zealand	2013
ST13NZ_St13_6_3	Oceania	New Zealand	OC_New-Zealand	2013
ST13NZ_St13_7_1	Oceania	New Zealand	OC_New-Zealand	2013
ST13NZ_St13_7_2	Oceania	New Zealand	OC_New-Zealand	2013
ST13NZ_St13_7_3	Oceania	New Zealand	OC_New-Zealand	2013
ST13NZ_St13_8_1	Oceania	New Zealand	OC_New-Zealand	2013
ST13NZ_St13_8_2	Oceania	New Zealand	OC_New-Zealand	2013
ST13NZ_St13_8_3	Oceania	New Zealand	OC_New-Zealand	2013
ST13NZ_St13_8_4	Oceania	New Zealand	OC_New-Zealand	2013
ST13NZ_St13_9_1	Oceania	New Zealand	OC_New-Zealand	2013
ST13NZ_St13_9_2	Oceania	New Zealand	OC_New-Zealand	2013
ST13NZ_St13_9_3	Oceania	New Zealand	OC_New-Zealand	2013
ST13NZ_St13_9_4	Oceania	New Zealand	OC_New-Zealand	2013
ST15NZ_St_15601_13	Oceania	New Zealand	OC_New-Zealand	2015
ST15NZ_St_15601_20	Oceania	New Zealand	OC_New-Zealand	2015
ST15NZ_St_15601_6	Oceania	New Zealand	OC_New-Zealand	2015
ST15NZ_St_15601_9	Oceania	New Zealand	OC_New-Zealand	2015
ST15NZ_St_15642_1	Oceania	New Zealand	OC_New-Zealand	2015
ST15NZ_St_15642_15	Oceania	New Zealand	OC_New-Zealand	2015
ST15NZ_St_15642_2	Oceania	New Zealand	OC_New-Zealand	2015
ST15NZ_St_15642_22	Oceania	New Zealand	OC_New-Zealand	2015
ST15NZ_St_15642_23	Oceania	New Zealand	OC_New-Zealand	2015
ST15NZ_St_15642_3	Oceania	New Zealand	OC_New-Zealand	2015
ST15NZ_St_15642_8	Oceania	New Zealand	OC_New-Zealand	2015
ST15NZ_St_15642_9	Oceania	New Zealand	OC_New-Zealand	2015
ST14TAS_WAI1820	Oceania	Australia_Tasmania	OC_Tasmania	2014
ST14TAS_WAI1822	Oceania	Australia_Tasmania	OC_Tasmania	2014
ST14TAS_WAI1848	Oceania	Australia_Tasmania	OC_Tasmania	2014
ST14TAS_WAI1849	Oceania	Australia_Tasmania	OC_Tasmania	2014
ST14TAS_WAI1850	Oceania	Australia_Tasmania	OC_Tasmania	2014
ST14TAS_WAI1875	Oceania	Australia_Tasmania	OC_Tasmania	2014
ST14TAS_WAI1876	Oceania	Australia_Tasmania	OC_Tasmania	2014
ST14TAS_WAI1877	Oceania	Australia_Tasmania	OC_Tasmania	2014
ST14TAS_WAI1880	Oceania	Australia_Tasmania	OC_Tasmania	2014
ST14TAS_WAI1895	Oceania	Australia_Tasmania	OC_Tasmania	2014
ST14TAS_WAI1901	Oceania	Australia_Tasmania	OC_Tasmania	2014
ST14TAS_WAI1903	Oceania	Australia_Tasmania	OC_Tasmania	2014
ST14TAS_WAI1919	Oceania	Australia_Tasmania	OC_Tasmania	2014
ST14TAS_WAI1922	Oceania	Australia_Tasmania	OC_Tasmania	2014
ST14TAS_WAI1939	Oceania	Australia_Tasmania	OC_Tasmania	2014
ST14TAS_WAI1957	Oceania	Australia_Tasmania	OC_Tasmania	2014
ST14TAS_WAI1965	Oceania	Australia_Tasmania	OC_Tasmania	2014
ST14TAS_WAI1967	Oceania	Australia_Tasmania	OC_Tasmania	2014
ST14TAS_WAI1968	Oceania	Australia_Tasmania	OC_Tasmania	2014
ST14TAS_WAI1970	Oceania	Australia_Tasmania	OC_Tasmania	2014
ST14TAS_WAI1971	Oceania	Australia_Tasmania	OC_Tasmania	2014
ST14TAS_WAI1993	Oceania	Australia_Tasmania	OC_Tasmania	2014
ST14TAS_WAI1998	Oceania	Australia_Tasmania	OC_Tasmania	2014
ST14TAS_WAI2000	Oceania	Australia_Tasmania	OC_Tasmania	2014
ST14TAS_WAI2029	Oceania	Australia_Tasmania	OC_Tasmania	2014
ST14TAS_WAI2047	Oceania	Australia_Tasmania	OC_Tasmania	2014
ST14TAS_WAI2059	Oceania	Australia_Tasmania	OC_Tasmania	2014
ST14TAS_WAI2060	Oceania	Australia_Tasmania	OC_Tasmania	2014
ST14TAS_WAI2073	Oceania	Australia_Tasmania	OC_Tasmania	2014
ST14TAS_WAI2077	Oceania	Australia_Tasmania	OC_Tasmania	2014
ST14TAS_WAI2203	Oceania	Australia_Tasmania	OC_Tasmania	2014
ST14TAS_WAI2204	Oceania	Australia_Tasmania	OC_Tasmania	2014
ST14TAS_WAI2206	Oceania	Australia_Tasmania	OC_Tasmania	2014
ST14TAS_WAI2208	Oceania	Australia_Tasmania	OC_Tasmania	2014
ST14TAS_WAI2210	Oceania	Australia_Tasmania	OC_Tasmania	2014
ST14TAS_WAI2216	Oceania	Australia_Tasmania	OC_Tasmania	2014
ST14TAS_WAI2226	Oceania	Australia_Tasmania	OC_Tasmania	2014
ST14TAS_WAI2228	Oceania	Australia_Tasmania	OC_Tasmania	2014
ST14TAS_WAI2230	Oceania	Australia_Tasmania	OC_Tasmania	2014
ST14TAS_WAI2232	Oceania	Australia_Tasmania	OC_Tasmania	2014
Argentina_2000_BOO10_F9a2	South America	Argentina	SA_East	2000
Argentina_2000_BOO28_F15b2	South America	Argentina	SA_East	2000
Argentina_2000_BOO32_B5a1	South America	Argentina	SA_East	2000
Argentina_2000_BOO36_B4a1	South America	Argentina	SA_East	2000
Argentina_2000_BOO54_F8b1	South America	Argentina	SA_East	2000
Argentina_2000_BOO59_C4a2	South America	Argentina	SA_East	2000
Argentina_2000_BOO61_FI5b2p	South America	Argentina	SA_East	2000
Argentina_2000_BOO71_EI1a2p	South America	Argentina	SA_East	2000
Argentina_2000_BOO9_F15a2	South America	Argentina	SA_East	2000
ST93URU_EE4a_1	South America	Uruguay	SA_East	1993
STnnJGI_SRR4235080	South America	Argentina	SA_East	1993
STnnJGI_SRR4235087	South America	Argentina	SA_East	1992
STnnJGI_SRR4235091	South America	Argentina	SA_East	1992
STnnJGI_SRR4235097	South America	Argentina	SA_East	NA
STnnJGI_SRR6831009	South America	Argentina	SA_East	NA
Uruguay_1993_STUR93_EC1b_1	South America	Uruguay	SA_East	1993
Uruguay_1993_STUR93_EC1c_1	South America	Uruguay	SA_East	1993
Uruguay_1993_STUR93_EC2b_1	South America	Uruguay	SA_East	1993
Uruguay_1993_STUR93_EC3d_1	South America	Uruguay	SA_East	1993
Uruguay_1993_STUR93_ED3b_1	South America	Uruguay	SA_East	1993
Uruguay_1993_STUR93_EE1d_1	South America	Uruguay	SA_East	1993
Uruguay_1993_STUR93_EE2a_1	South America	Uruguay	SA_East	1993
Uruguay_1993_STUR93_EE3a_1	South America	Uruguay	SA_East	1993
Uruguay_1993_STUR93_EG4a_3	South America	Uruguay	SA_East	1993
Uruguay_1993_STUR93_EG4c_1	South America	Uruguay	SA_East	1993
Uruguay_1993_STUR93_LA4a_1	South America	Uruguay	SA_East	1993
Uruguay_1993_STUR93_LF2b_1	South America	Uruguay	SA_East	1993
Uruguay_1993_STUR93_LH4a_1	South America	Uruguay	SA_East	1993
Chile_1995_STCH95_10B4a	South America	Chile	SA_West	1995
Chile_1995_STCH95_1A2a	South America	Chile	SA_West	1995
Chile_1995_STCH95_1B1a	South America	Chile	SA_West	1995
Chile_1995_STCH95_1B2a	South America	Chile	SA_West	1995
Chile_1995_STCH95_1C3a	South America	Chile	SA_West	1995
Chile_1995_STCH95_1F2a	South America	Chile	SA_West	1995
Chile_1995_STCH95_1F3a	South America	Chile	SA_West	1995
Chile_1995_STCH95_1G3a	South America	Chile	SA_West	1995
Chile_1995_STCH95_1H1a	South America	Chile	SA_West	1995
Chile_1995_STCH95_1H2a	South America	Chile	SA_West	1995
Chile_1995_STCH95_3A3a	South America	Chile	SA_West	1995
Chile_1995_STCH95_3E4a	South America	Chile	SA_West	1995
ST95CH_3B2a	South America	Chile	SA_West	1995
ST95CH_5A1a	South America	Chile	SA_West	1995
STnnJGI_SRR4235111	South America	Ecuador	SA_West	NA

## Sheet: Table S2
Supplementary Table S2: Categorization of cis-eQTL alleles as derived and ancestral states based on sister species Z. pseudotritici consensus genotypes.
CHROM_POS	Derived	Ancestral
1_179213	T	C
1_194386	G	A
1_199558	T	C
1_199742	T	G
1_200218	G	A
1_218260	C	A
1_223691	T	C
1_227951	A	G
1_228729	C	T
1_272639	G	A
1_273286	T	C
1_278825	T	C
1_279550	T	G
1_285133	C	T
1_294087	C	G
1_296837	T	C
1_297443	T	C
1_300408	C	T
1_300601	C	T
1_343059	G	C
1_358265	C	T
1_382923	T	C
1_455861	T	C
1_460211	C	G
1_474864	A	T
1_487246	T	C
1_497985	A	T
1_502734	C	T
1_522650	C	T
1_523807	G	A
1_524664	G	A
1_545051	A	C
1_545274	C	G
1_549614	A	G
1_551172	T	C
1_580491	G	A
1_606798	T	C
1_607763	G	A
1_613774	G	C
1_626825	G	T
1_633291	C	G
1_651414	T	C
1_652295	T	C
1_669756	A	G
1_672826	G	C
1_676974	C	T
1_725477	T	C
1_729569	C	T
1_755167	T	C
1_755325	A	G
1_760129	T	C
1_785262	C	T
1_789068	G	C
1_793852	T	G
1_797616	C	G
1_801867	G	A
1_804635	T	G
1_819633	G	C
1_833636	A	G
1_836342	T	C
1_839751	C	T
1_880442	C	A
1_887969	C	G
1_889878	T	C
1_889959	C	T
1_909409	C	T
1_940599	A	G
1_947207	G	T
1_953117	A	G
1_953476	T	A
1_965127	T	C
1_981469	G	A
1_1003214	A	G
1_1004224	C	T
1_1009819	T	C
1_1028706	C	A
1_1030477	C	A
1_1032353	T	C
1_1032776	T	C
1_1035859	T	C
1_1038620	T	C
1_1039571	C	T
1_1058485	A	G
1_1066405	C	T
1_1088934	C	A
1_1089920	T	C
1_1091819	A	G
1_1098497	C	T
1_1102345	A	G
1_1111514	C	G
1_1111862	C	G
1_1112639	C	T
1_1115813	A	G
1_1128280	T	C
1_1131811	C	A
1_1143505	A	G
1_1150026	C	T
1_1183625	T	C
1_1214564	A	G
1_1235203	C	T
1_1241235	G	A
1_1256275	G	A
1_1262641	C	T
1_1269285	T	C
1_1269946	C	T
1_1273280	G	A
1_1274264	C	T
1_1275592	A	C
1_1276699	G	A
1_1317864	G	T
1_1322582	G	C
1_1325911	G	T
1_1359248	A	G
1_1375394	T	C
1_1376012	A	G
1_1377712	G	T
1_1383228	A	G
1_1384705	A	G
1_1385112	A	G
1_1409868	C	G
1_1429116	T	C
1_1441456	A	G
1_1459371	T	C
1_1461216	T	C
1_1469027	G	A
1_1470311	A	G
1_1471637	A	T
1_1498086	G	A
1_1510913	C	T
1_1522492	G	A
1_1523034	T	C
1_1545568	T	A
1_1549427	C	T
1_1558466	C	T
1_1560254	G	A
1_1560291	C	T
1_1575532	T	C
1_1576722	C	T
1_1584881	C	T
1_1596722	A	T
1_1615916	G	A
1_1616500	G	A
1_1634847	C	T
1_1639324	A	G
1_1649351	C	G
1_1651050	T	G
1_1651160	A	G
1_1656550	A	G
1_1660717	C	T
1_1674291	A	G
1_1676063	C	G
1_1681193	G	A
1_1684014	C	T
1_1687502	C	T
1_1690568	A	G
1_1713177	C	T
1_1715763	G	C
1_1724434	A	T
1_1731361	C	T
1_1740369	A	G
1_1751106	A	G
1_1764175	T	C
1_1786622	G	T
1_1787695	T	C
1_1798930	C	T
1_1801636	C	T
1_1806899	A	G
1_1818896	T	C
1_1820452	C	T
1_1845877	A	G
1_1846822	G	T
1_1847414	T	C
1_1852748	C	G
1_1862254	G	A
1_1864245	C	A
1_1866123	C	T
1_1877429	A	G
1_1881497	C	T
1_1881949	T	C
1_1886635	A	G
1_1887679	C	G
1_1896947	T	G
1_1897700	C	T
1_1904036	A	G
1_1904572	A	G
1_1918406	A	G
1_1928906	A	G
1_1951242	G	A
1_1956423	T	C
1_1956825	A	C
1_1980697	G	A
1_1986912	G	T
1_1988232	C	T
1_1992386	T	C
1_2022864	G	A
1_2038420	C	A
1_2039475	A	G
1_2052393	C	T
1_2085822	C	G
1_2091866	C	G
1_2094706	C	G
1_2107055	C	T
1_2115150	A	C
1_2141171	A	G
1_2166845	G	A
1_2175181	T	G
1_2182556	T	G
1_2281594	C	T
1_2281672	C	T
1_2285881	G	A
1_2289208	T	C
1_2289343	G	T
1_2309409	T	G
1_2316850	A	G
1_2320048	T	C
1_2392588	A	G
1_2458785	A	G
1_2466103	T	A
1_2470059	T	C
1_2516287	G	T
1_2554452	T	C
1_2555826	A	G
1_2558777	G	A
1_2560593	A	G
1_2561380	T	C
1_2568725	A	G
1_2573436	C	T
1_2574031	T	C
1_2594238	G	A
1_2595313	C	T
1_2617229	A	G
1_2628625	G	A
1_2629384	A	T
1_2637650	G	T
1_2640407	A	C
1_2644757	A	G
1_2655280	T	C
1_2668394	T	G
1_2672782	T	C
1_2697034	A	G
1_2715094	A	G
1_2717398	C	A
1_2720040	C	T
1_2727428	C	T
1_2746727	A	G
1_2747468	C	T
1_2757611	T	C
1_2800263	T	C
1_2806547	G	A
1_2808723	C	T
1_2828076	G	A
1_2828986	T	C
1_2837579	A	G
1_2839975	A	G
1_2840449	G	A
1_2863301	A	T
1_2870279	C	A
1_2875424	G	T
1_2879832	C	T
1_2880027	A	G
1_2908478	A	G
1_2913292	T	C
1_2919609	A	G
1_2926679	A	G
1_2939140	A	G
1_2942489	A	G
1_2957641	A	G
1_2960485	G	A
1_2962362	G	A
1_2969291	G	C
1_2974701	A	G
1_2979807	C	T
1_3007774	A	C
1_3007805	T	G
1_3012256	T	C
1_3024890	T	C
1_3031115	C	T
1_3047030	T	C
1_3047517	G	T
1_3049247	T	C
1_3055796	C	T
1_3057667	G	A
1_3074721	G	C
1_3076147	T	G
1_3079675	T	A
1_3099503	C	A
1_3099914	T	C
1_3100442	C	T
1_3104687	C	T
1_3112684	A	G
1_3113316	T	A
1_3116108	A	G
1_3118002	C	T
1_3131449	T	C
1_3150717	C	T
1_3167300	A	G
1_3168743	A	G
1_3249895	A	G
1_3256251	A	G
1_3257259	C	T
1_3291299	A	G
1_3294320	T	G
1_3297642	C	T
1_3318220	A	G
1_3348634	T	C
1_3352285	G	A
1_3368017	T	C
1_3377358	A	C
1_3381184	G	T
1_3382937	C	T
1_3383160	C	T
1_3391918	A	C
1_3393531	G	A
1_3394303	C	G
1_3398394	C	G
1_3420196	A	G
1_3423316	A	G
1_3429234	A	C
1_3431727	C	T
1_3456226	G	A
1_3457423	C	G
1_3463477	T	C
1_3474286	G	T
1_3476768	C	T
1_3482093	A	G
1_3483910	C	G
1_3490877	C	T
1_3499617	G	C
1_3506933	C	T
1_3519049	A	G
1_3543572	C	T
1_3556559	C	T
1_3566462	T	C
1_3604068	G	C
1_3605491	T	C
1_3612557	T	C
1_3669176	C	A
1_3709611	A	G
1_3750969	T	C
1_3755435	T	G
1_3785929	T	C
1_3792545	T	A
1_3808823	C	T
1_3815132	G	C
1_3841181	C	A
1_3937817	G	T
1_3983702	C	T
1_3987660	G	A
1_3995140	G	C
1_4044546	A	G
1_4047023	G	A
1_4058502	C	A
1_4076033	A	G
1_4078779	A	C
1_4082438	A	T
1_4101659	A	G
1_4116847	G	A
1_4124205	T	C
1_4132240	G	A
1_4142840	C	G
1_4143903	G	A
1_4149902	C	G
1_4151735	C	T
1_4182877	A	C
1_4183730	T	C
1_4215227	C	T
1_4231541	A	G
1_4237416	T	G
1_4251055	C	T
1_4252038	C	T
1_4267503	T	C
1_4276837	T	C
1_4277348	T	C
1_4289912	A	G
1_4315756	T	G
1_4336391	C	T
1_4353115	C	T
1_4354350	A	G
1_4356309	C	T
1_4361994	C	T
1_4366207	G	C
1_4378839	A	G
1_4415522	A	C
1_4428696	T	C
1_4440819	A	G
1_4442863	C	G
1_4443892	C	T
1_4446999	A	C
1_4452526	G	A
1_4460375	A	G
1_4462726	C	A
1_4470599	G	A
1_4567193	G	C
1_4573709	A	G
1_4580701	T	C
1_4589400	T	C
1_4589687	A	G
1_4613111	G	C
1_4631560	G	A
1_4635708	A	G
1_4639299	T	A
1_4644534	A	G
1_4673234	C	T
1_4693007	G	T
1_4705332	C	T
1_4705901	G	A
1_4708338	G	A
1_4708434	C	T
1_4712861	C	T
1_4715333	T	C
1_4717070	T	G
1_4717378	A	G
1_4721498	G	A
1_4726099	A	C
1_4727615	C	T
1_4738289	T	C
1_4748576	T	C
1_4753534	A	C
1_4754726	C	T
1_4768702	T	C
1_4776811	T	G
1_4778632	A	G
1_4778654	G	A
1_4794162	T	C
1_4814737	C	T
1_4819142	A	G
1_4820868	G	C
1_4821222	G	A
1_4838317	A	G
1_4868267	T	C
1_4898339	G	A
1_4899545	G	C
1_4901876	G	A
1_4932423	C	A
1_4936037	A	G
1_4939755	C	A
1_4953627	G	C
1_4983250	G	A
1_4986471	T	C
1_5002294	C	T
1_5028034	A	C
1_5077555	C	G
1_5091479	G	A
1_5095527	T	G
1_5096832	A	G
1_5105816	T	C
1_5116452	A	G
1_5118180	C	T
1_5119775	A	G
1_5129831	T	A
1_5136050	G	A
1_5142343	C	T
1_5148210	A	G
1_5154413	T	C
1_5155821	G	A
1_5164106	G	A
1_5169614	C	A
1_5170576	T	C
1_5182751	G	A
1_5188234	C	G
1_5188480	T	C
1_5192734	A	C
1_5237648	A	G
1_5238048	G	A
1_5239605	C	T
1_5248932	C	T
1_5258974	C	G
1_5260287	G	A
1_5264338	T	C
1_5293157	A	T
1_5296944	G	A
1_5329204	G	T
1_5342851	G	A
1_5342955	T	C
1_5350342	G	A
1_5359647	T	C
1_5364195	G	A
1_5372865	A	C
1_5381599	A	G
1_5383925	G	A
1_5384310	G	T
1_5391025	C	A
1_5391807	G	T
1_5394889	C	T
1_5397610	T	C
1_5409244	A	G
1_5414481	C	G
1_5423663	G	A
1_5424408	T	C
1_5433545	A	G
1_5469836	T	C
1_5490718	T	C
1_5492114	A	T
1_5492803	G	A
1_5493648	A	C
1_5494118	A	G
1_5496417	A	G
1_5496638	G	A
1_5506372	A	G
1_5509670	T	C
1_5530528	T	G
1_5535986	A	G
1_5557486	A	T
1_5558316	T	G
1_5560730	C	T
1_5560790	A	G
1_5567766	A	G
1_5567982	G	A
1_5571542	A	G
1_5573605	G	A
1_5578372	A	G
1_5580573	G	A
1_5590822	T	C
1_5592905	T	G
1_5599904	A	G
1_5606590	G	A
1_5611375	T	C
1_5612958	G	C
1_5620396	A	G
1_5647593	A	G
1_5671909	A	G
1_5672050	T	C
1_5673625	A	C
1_5673830	G	A
1_5701809	C	A
1_5701995	G	A
1_5730044	C	T
1_5747680	A	G
1_5756410	A	C
1_5757445	A	G
1_5771130	C	G
1_5799580	A	T
1_5816330	G	A
1_5824019	T	C
1_5824684	C	T
1_5836619	C	T
1_5839701	A	C
1_5842814	G	A
1_5857340	G	C
1_5861307	A	G
1_5878607	G	A
1_5896351	T	C
1_5903216	T	C
1_5904716	G	A
1_5907117	T	C
1_5930996	T	C
10_59095	T	C
10_69337	C	T
10_71770	C	T
10_72248	A	T
10_74498	A	G
10_77271	T	C
10_129003	G	C
10_152968	G	C
10_161427	T	C
10_164725	G	A
10_168841	C	G
10_201750	T	A
10_203128	G	A
10_204808	T	G
10_207380	A	G
10_211826	A	G
10_217662	A	G
10_218436	A	C
10_222958	C	T
10_226471	A	T
10_227124	C	T
10_228210	T	A
10_228662	A	T
10_232467	A	G
10_233208	T	C
10_235314	C	T
10_255995	C	A
10_268023	A	C
10_272297	C	G
10_287012	G	T
10_293837	G	A
10_296692	A	G
10_302022	A	G
10_305856	A	G
10_310635	G	C
10_313392	T	A
10_315246	T	C
10_316636	C	G
10_333108	T	C
10_335973	G	A
10_336419	T	G
10_337544	G	C
10_339606	A	G
10_340713	A	C
10_344792	A	C
10_354128	A	T
10_380553	T	C
10_381128	A	G
10_386817	G	A
10_387099	A	G
10_393998	C	G
10_422156	G	T
10_427957	G	C
10_441383	A	G
10_442979	T	A
10_473714	C	T
10_480061	A	T
10_480692	T	G
10_498885	T	G
10_499097	C	G
10_511530	T	C
10_541513	A	G
10_542680	G	A
10_542867	C	G
10_544949	T	C
10_548536	G	A
10_556768	T	C
10_585632	A	C
10_588628	C	T
10_603466	A	C
10_614889	T	C
10_621123	A	G
10_621231	C	T
10_623045	T	C
10_626350	C	T
10_626599	C	T
10_658686	T	C
10_667709	T	C
10_679332	T	C
10_690072	G	A
10_695010	G	T
10_696391	T	C
10_701547	A	C
10_701920	G	T
10_727198	T	C
10_729818	C	T
10_741837	A	G
10_744699	C	T
10_748384	G	A
10_748533	C	T
10_751203	G	T
10_762820	A	G
10_765680	A	G
10_766157	A	C
10_770353	C	T
10_771509	A	G
10_777405	C	T
10_781335	A	G
10_785646	A	G
10_790360	C	A
10_819911	A	G
10_829112	C	T
10_834408	T	C
10_842302	A	G
10_845904	A	G
10_854755	G	A
10_883602	A	G
10_885839	G	T
10_902251	T	C
10_904417	A	G
10_907810	T	G
10_943069	G	A
10_947162	C	A
10_953645	T	C
10_959941	G	A
10_986531	A	G
10_990278	T	G
10_994752	C	T
10_999856	A	G
10_1006194	C	T
10_1008092	T	C
10_1012462	A	C
10_1012729	A	C
10_1015386	T	C
10_1029952	T	A
10_1030634	G	C
10_1044768	A	G
10_1054009	C	T
10_1057662	G	C
10_1068283	G	A
10_1069318	C	T
10_1083786	A	G
10_1086752	T	C
10_1106398	C	T
10_1106529	C	T
10_1133396	G	A
10_1153757	T	C
10_1153978	T	C
10_1157669	T	C
10_1158110	T	C
10_1165476	A	G
10_1173679	G	A
10_1185816	A	G
10_1204081	A	G
10_1204801	T	C
10_1211207	T	A
10_1218675	C	A
10_1228457	G	C
10_1271905	T	C
10_1278151	G	C
10_1281711	T	C
10_1382239	A	C
10_1435380	G	C
10_1444403	T	G
10_1448339	T	G
10_1464797	A	G
10_1465543	C	T
10_1465585	A	G
10_1466936	C	T
10_1467314	T	C
10_1467728	C	T
10_1469894	C	T
10_1475195	T	C
10_1477618	T	C
10_1481894	T	G
10_1484213	G	A
10_1610624	A	G
10_1611704	T	C
10_1651765	A	T
10_1654467	A	C
10_1662017	T	A
11_81557	G	A
11_82574	A	G
11_82980	C	T
11_85474	T	C
11_130154	A	G
11_130382	G	A
11_168487	G	C
11_187340	G	T
11_187973	C	G
11_192416	A	G
11_193522	T	G
11_233354	A	C
11_238163	G	A
11_242115	G	C
11_245419	T	C
11_264932	A	G
11_279369	C	G
11_284161	C	T
11_285242	G	A
11_296106	T	C
11_296560	G	A
11_297274	A	G
11_307355	A	G
11_310831	A	G
11_325144	C	T
11_344708	C	T
11_348594	T	C
11_355543	A	G
11_416724	T	C
11_418305	A	G
11_420415	A	G
11_434781	T	C
11_443496	C	T
11_443607	C	T
11_451748	T	C
11_469421	G	A
11_491436	A	G
11_511905	G	C
11_515400	T	C
11_536361	T	C
11_564338	C	T
11_578501	G	C
11_589795	C	T
11_660616	T	C
11_662353	G	A
11_678270	A	G
11_678544	A	G
11_679362	A	G
11_681494	A	G
11_700044	G	C
11_703927	A	G
11_713677	G	C
11_727440	G	C
11_728537	A	G
11_731360	G	C
11_741660	A	G
11_745303	T	C
11_790809	T	C
11_812189	A	G
11_816227	G	C
11_822210	A	G
11_822828	A	G
11_823263	C	T
11_823649	A	T
11_832372	G	A
11_834653	G	A
11_843713	G	A
11_849523	C	T
11_854852	C	T
11_857540	G	T
11_857818	T	G
11_878772	G	T
11_885609	A	T
11_902034	G	T
11_905483	T	C
11_906201	C	T
11_911749	C	T
11_912133	A	G
11_912511	C	G
11_920856	T	C
11_933041	C	T
11_944537	G	A
11_945166	A	G
11_948741	T	C
11_948795	C	T
11_961122	G	A
11_961281	A	G
11_961392	C	T
11_963248	A	G
11_971059	G	A
11_991910	G	A
11_998188	T	C
11_1000091	G	A
11_1000512	T	C
11_1004086	T	C
11_1018907	G	A
11_1024176	G	A
11_1024248	A	G
11_1026220	G	A
11_1028668	A	G
11_1038111	C	T
11_1038670	T	C
11_1099373	A	G
11_1099425	A	G
11_1100535	C	T
11_1110693	T	G
11_1120826	G	A
11_1124797	G	A
11_1125370	C	T
11_1150689	T	C
11_1153660	C	T
11_1157172	A	G
11_1162797	A	T
11_1164384	C	T
11_1168494	T	C
11_1170408	T	C
11_1178522	G	A
11_1178827	G	A
11_1180051	T	C
11_1180350	C	T
11_1185753	A	C
11_1186680	G	A
11_1192427	G	A
11_1194658	C	G
11_1200370	A	G
11_1200685	A	G
11_1203802	A	T
11_1207694	G	A
11_1222288	C	T
11_1223593	G	A
11_1232191	A	G
11_1241053	A	T
11_1253965	T	C
11_1255126	C	T
11_1255965	C	A
11_1262417	C	T
11_1319409	A	G
11_1320451	G	A
11_1321096	A	G
11_1325013	A	G
11_1336835	G	A
11_1347244	T	C
11_1366234	A	G
11_1385195	C	T
11_1385889	C	T
11_1392266	A	T
11_1398640	T	A
11_1431398	G	A
11_1435650	C	T
11_1454483	A	T
11_1454956	G	C
11_1463973	G	A
11_1471422	G	A
11_1480657	A	G
11_1493912	C	T
11_1501472	T	C
11_1510864	A	G
11_1527812	C	T
11_1545960	A	G
11_1565715	A	G
11_1584218	T	C
12_48984	A	G
12_56832	T	C
12_74025	T	C
12_122509	A	G
12_128903	C	T
12_134208	T	C
12_147098	C	T
12_147686	C	T
12_147795	G	A
12_149766	A	G
12_161131	A	G
12_197155	G	C
12_222549	G	A
12_244741	G	T
12_245132	C	T
12_247386	C	T
12_252219	T	C
12_255629	C	T
12_256694	T	C
12_273722	A	C
12_276974	T	A
12_282109	G	A
12_282856	C	T
12_283410	A	G
12_289318	A	G
12_294467	T	C
12_299469	T	G
12_299610	T	C
12_319711	C	G
12_357432	T	C
12_365941	A	G
12_373702	C	A
12_377560	T	C
12_389354	G	A
12_396956	T	C
12_401771	C	T
12_404500	G	A
12_429287	G	A
12_439850	A	G
12_498353	A	G
12_524548	A	T
12_526753	A	G
12_527763	G	A
12_543990	G	A
12_552675	T	G
12_555262	T	C
12_555764	G	A
12_563646	A	G
12_578993	T	C
12_579770	T	G
12_580505	T	C
12_581768	G	A
12_592177	T	C
12_600331	G	A
12_605074	A	G
12_632581	T	C
12_633717	G	A
12_634659	G	T
12_649918	T	C
12_666436	G	A
12_693994	A	G
12_701354	C	T
12_707894	G	A
12_727640	T	C
12_733077	T	C
12_735278	C	T
12_736526	A	G
12_738238	T	C
12_738272	C	A
12_754255	T	G
12_777179	A	C
12_790520	T	C
12_793189	G	C
12_803314	T	C
12_803763	T	C
12_807636	T	C
12_809561	G	A
12_814892	G	A
12_817177	C	T
12_820072	G	C
12_855392	C	T
12_856998	G	T
12_859341	T	C
12_878289	A	G
12_883004	T	C
12_895690	T	G
12_902816	T	C
12_927088	T	C
12_935906	C	A
12_938201	G	T
12_958789	T	C
12_961915	C	T
12_962586	A	G
12_965131	T	G
12_1005572	G	T
12_1008611	G	A
12_1010165	C	T
12_1027888	A	G
12_1031048	C	T
12_1032707	G	A
12_1035599	A	G
12_1036410	A	G
12_1066716	G	T
12_1086110	G	A
12_1093262	A	G
12_1094371	A	G
12_1096246	T	C
12_1098069	A	G
12_1100284	T	G
12_1102450	G	A
12_1103639	C	T
12_1103885	G	A
12_1114000	A	G
12_1121692	T	C
12_1121818	T	C
12_1127589	C	G
12_1155209	T	C
12_1187075	T	C
12_1210044	G	A
12_1245196	G	A
12_1252001	A	G
12_1252645	A	T
12_1267343	A	G
12_1289342	G	A
12_1298229	G	A
12_1298465	A	G
12_1312779	G	A
12_1314921	A	G
12_1320327	G	A
12_1344139	A	G
12_1349714	A	G
12_1350538	A	G
12_1359279	A	G
12_1366012	C	G
12_1366579	A	G
12_1401682	T	C
12_1404600	C	T
12_1416309	A	G
13_67539	T	C
13_74053	C	T
13_96464	C	T
13_103647	T	C
13_125349	G	A
13_127352	C	T
13_146728	A	G
13_208102	G	A
13_221566	G	A
13_222692	T	C
13_225717	A	G
13_243453	T	C
13_244417	A	G
13_265507	C	T
13_265945	T	C
13_270273	A	G
13_272183	T	C
13_281150	G	C
13_283378	T	C
13_283726	C	G
13_298687	C	T
13_306343	A	G
13_307098	T	C
13_342455	T	C
13_351009	C	G
13_353773	A	G
13_361046	T	C
13_362953	A	G
13_368864	C	T
13_390681	C	T
13_390763	C	A
13_391914	C	T
13_393463	T	G
13_395283	T	G
13_396056	G	A
13_401073	G	C
13_413843	C	T
13_417924	A	G
13_418380	A	G
13_418556	T	G
13_423974	A	T
13_424887	T	C
13_427552	A	G
13_449199	G	A
13_453242	A	G
13_454438	G	A
13_458068	A	G
13_461001	G	A
13_462888	A	G
13_493542	C	G
13_506514	A	G
13_507311	G	A
13_520098	A	G
13_533399	G	T
13_542479	C	T
13_543801	T	C
13_552861	G	A
13_554928	C	T
13_556866	A	C
13_569608	T	C
13_571179	C	T
13_571652	C	A
13_572418	C	T
13_590375	C	T
13_593745	T	C
13_610577	A	G
13_611608	T	C
13_614410	C	G
13_616673	C	T
13_623363	C	T
13_628224	G	A
13_654964	A	G
13_657841	C	T
13_659766	G	T
13_660901	C	A
13_662178	C	T
13_669833	C	T
13_675109	G	A
13_678942	A	G
13_691573	C	T
13_709694	C	T
13_730791	A	G
13_741903	T	C
13_742485	G	A
13_745768	G	A
13_758697	G	A
13_783617	A	G
13_817128	G	C
13_822756	T	C
13_826528	A	G
13_838814	C	G
13_840505	G	A
13_851268	A	C
13_858622	G	A
13_871003	C	T
13_871492	A	G
13_871752	C	G
13_877497	A	G
13_878529	C	T
13_880314	C	T
13_966860	G	A
13_967797	G	A
13_985077	T	C
13_985362	A	G
13_1019954	T	C
13_1020127	T	C
13_1020613	C	G
13_1021156	A	G
13_1025012	A	G
13_1063251	T	C
13_1067745	T	C
13_1119654	A	G
13_1128963	G	A
2_34072	T	C
2_44216	T	C
2_78181	C	T
2_78345	A	G
2_85275	A	G
2_86430	A	G
2_204721	A	G
2_218001	G	A
2_218175	T	C
2_289183	G	T
2_291167	A	C
2_294838	A	G
2_304282	A	G
2_311761	A	G
2_315139	C	T
2_318121	C	T
2_322873	G	C
2_335084	G	A
2_410020	C	T
2_410839	G	A
2_417212	A	T
2_418325	G	C
2_423295	T	C
2_425410	C	A
2_430053	C	T
2_440560	T	C
2_454581	G	A
2_456324	G	A
2_456916	G	A
2_523176	G	A
2_545047	T	C
2_550646	A	G
2_565883	A	G
2_566969	T	C
2_581332	A	G
2_582097	G	T
2_585324	G	A
2_586924	G	A
2_592219	A	G
2_613477	T	C
2_622352	T	C
2_623239	C	T
2_624860	T	C
2_631860	A	G
2_644838	T	C
2_684783	T	C
2_691689	G	A
2_691818	A	T
2_697030	A	G
2_698232	A	G
2_703325	C	T
2_707508	T	A
2_726238	C	T
2_727799	A	G
2_730566	T	C
2_739118	A	T
2_741618	G	A
2_746915	A	T
2_747707	G	A
2_748697	A	G
2_749376	T	A
2_758003	A	C
2_758862	T	C
2_760729	A	T
2_765567	T	C
2_783300	T	C
2_788635	A	G
2_841610	G	A
2_853845	C	T
2_856550	C	G
2_880432	G	C
2_901328	T	C
2_904647	A	G
2_943207	G	A
2_946141	G	A
2_951968	G	A
2_979601	T	C
2_981219	T	C
2_983375	A	G
2_999985	T	C
2_999996	T	C
2_1001255	C	T
2_1002229	T	A
2_1004277	G	A
2_1059275	C	T
2_1059404	T	G
2_1079864	G	A
2_1088529	A	G
2_1110301	C	T
2_1121005	A	G
2_1140930	A	G
2_1158861	A	G
2_1159255	T	C
2_1160010	C	T
2_1176744	T	C
2_1180932	T	G
2_1182994	C	T
2_1184819	G	A
2_1187306	C	G
2_1190920	C	T
2_1197401	T	C
2_1199853	C	T
2_1218804	A	G
2_1219508	C	T
2_1229101	A	C
2_1232682	G	A
2_1240607	T	C
2_1264944	T	A
2_1265275	C	T
2_1267213	A	T
2_1272912	C	T
2_1274750	C	T
2_1278579	G	A
2_1318405	C	T
2_1331119	C	T
2_1336559	A	G
2_1371548	G	A
2_1386540	T	C
2_1404546	A	G
2_1407781	C	G
2_1424360	T	C
2_1433949	C	T
2_1444441	T	C
2_1445701	G	A
2_1453727	G	T
2_1463537	A	G
2_1524521	C	G
2_1565688	A	G
2_1571771	C	A
2_1582475	C	T
2_1583124	C	T
2_1612240	A	G
2_1630088	G	C
2_1633808	C	T
2_1634441	G	A
2_1657675	A	G
2_1659453	T	C
2_1661673	T	C
2_1721757	G	T
2_1734022	C	T
2_1760792	C	A
2_1781515	G	A
2_1796349	A	G
2_1813206	G	A
2_1815721	C	T
2_1818358	T	C
2_1819462	T	C
2_1832908	A	G
2_1834755	A	C
2_1837282	G	C
2_1846776	T	C
2_1852328	C	A
2_1863017	G	C
2_1931184	A	G
2_1935183	G	A
2_1996176	T	G
2_2020520	A	G
2_2024251	T	C
2_2028299	T	G
2_2056758	A	G
2_2058531	C	G
2_2080003	A	G
2_2089190	A	G
2_2219291	A	C
2_2224639	T	C
2_2230475	T	C
2_2234350	C	A
2_2264196	T	C
2_2287985	A	G
2_2333287	A	G
2_2342854	T	C
2_2351837	T	C
2_2356132	G	A
2_2372623	C	T
2_2377130	A	C
2_2386327	C	T
2_2386974	C	T
2_2396846	G	A
2_2397620	A	T
2_2399828	A	C
2_2401407	G	A
2_2502749	G	A
2_2502758	C	T
2_2512025	C	G
2_2512085	C	T
2_2521118	G	A
2_2537730	T	C
2_2546359	T	C
2_2567555	G	A
2_2568277	A	G
2_2573451	A	G
2_2584153	A	G
2_2586649	G	A
2_2597985	G	A
2_2600336	T	C
2_2602160	A	C
2_2610019	T	G
2_2613967	A	G
2_2622003	G	A
2_2659311	G	A
2_2672792	C	T
2_2673347	C	G
2_2684210	T	C
2_2693077	T	C
2_2699195	C	T
2_2714617	G	C
2_2715461	A	G
2_2730334	T	C
2_2730549	C	G
2_2741574	C	A
2_2777839	A	G
2_2793498	C	T
2_2835085	T	C
2_2835942	G	A
2_2844680	T	A
2_2852874	C	T
2_2866895	C	T
2_2889373	A	G
2_2985628	C	G
2_3058519	G	C
2_3060803	C	T
2_3123586	A	G
2_3124308	T	G
2_3146337	G	T
2_3168041	T	G
2_3318168	G	A
2_3322638	A	C
2_3332225	C	A
2_3341344	A	C
2_3341521	A	C
2_3362686	A	G
2_3378817	A	G
2_3405817	T	C
2_3460272	T	C
2_3476591	C	G
2_3479237	A	G
2_3482065	A	G
2_3485490	G	A
2_3496760	A	G
2_3497562	G	C
2_3497806	C	T
2_3498430	T	C
2_3510573	T	G
2_3536279	T	C
2_3553739	T	G
2_3554477	G	A
2_3636632	C	A
2_3637409	C	T
2_3640851	T	G
2_3642632	T	C
2_3644508	T	C
2_3646472	G	T
2_3647963	A	G
2_3651791	T	A
2_3660580	G	A
2_3666485	C	T
2_3668006	A	T
2_3679013	G	A
2_3679232	C	G
2_3681524	T	C
2_3682649	C	T
2_3707415	A	G
2_3710252	C	T
2_3711493	G	A
2_3713297	T	C
2_3716433	G	A
2_3716859	T	C
2_3726822	T	C
2_3749139	A	G
2_3756076	A	G
2_3757322	A	G
2_3757325	A	G
2_3758210	T	C
2_3777168	A	G
3_32505	G	C
3_35010	G	A
3_36511	C	G
3_45220	C	A
3_45328	C	T
3_45364	C	T
3_79505	T	C
3_86195	C	A
3_108692	G	A
3_109949	G	C
3_110838	C	T
3_110986	C	T
3_172978	T	C
3_178384	A	G
3_190734	T	C
3_191825	C	G
3_225094	A	G
3_230699	C	T
3_232462	T	C
3_246399	C	T
3_253443	T	G
3_257650	T	C
3_304475	T	C
3_318295	C	T
3_373368	T	C
3_410916	C	T
3_412998	T	C
3_429724	A	G
3_432799	T	G
3_438221	A	G
3_441430	C	T
3_449334	A	G
3_466781	T	C
3_474336	T	C
3_475935	T	C
3_513163	C	A
3_516292	A	G
3_531808	A	C
3_571415	C	T
3_605589	T	C
3_628863	A	T
3_641587	C	T
3_643709	T	C
3_651006	T	C
3_655359	A	G
3_664856	C	T
3_671034	C	T
3_672049	A	G
3_696295	G	A
3_696958	C	G
3_705244	C	T
3_712031	G	A
3_720745	A	G
3_722179	T	C
3_728246	A	C
3_742020	C	T
3_744215	A	G
3_758565	C	T
3_761286	A	G
3_770992	C	A
3_846965	T	C
3_857757	T	C
3_875794	A	G
3_879283	C	T
3_889239	G	C
3_892027	A	C
3_895947	A	G
3_900389	T	C
3_904094	T	C
3_904211	T	C
3_904322	T	C
3_925729	T	C
3_926397	T	C
3_969879	A	G
3_970774	T	G
3_981861	C	T
3_990612	A	G
3_1018338	G	T
3_1080970	T	C
3_1091396	G	A
3_1092409	G	A
3_1092800	T	C
3_1095864	A	G
3_1128837	A	G
3_1131953	G	A
3_1133506	T	C
3_1135380	A	G
3_1139638	T	C
3_1154111	G	A
3_1167008	C	G
3_1184543	G	C
3_1234456	G	A
3_1238074	G	A
3_1264214	G	C
3_1282865	T	C
3_1288374	T	C
3_1294918	C	T
3_1316785	T	A
3_1320175	A	G
3_1320833	T	A
3_1327555	G	A
3_1337916	A	G
3_1338960	C	T
3_1339617	C	T
3_1342787	G	C
3_1345743	G	A
3_1371680	A	G
3_1374040	G	A
3_1426853	G	C
3_1436064	G	A
3_1437906	C	T
3_1439927	G	A
3_1440260	T	C
3_1441324	T	G
3_1457575	C	T
3_1462880	T	C
3_1477007	C	T
3_1491866	T	C
3_1494341	G	A
3_1519390	G	A
3_1527097	T	G
3_1533549	A	G
3_1605044	C	T
3_1637377	G	T
3_1679852	C	T
3_1680422	A	T
3_1686993	A	G
3_1718388	C	T
3_1769244	C	T
3_1791243	G	A
3_1794443	G	A
3_1802449	T	C
3_1831250	G	C
3_1863372	A	C
3_1866454	T	C
3_1866795	G	A
3_1882317	C	A
3_1887790	A	G
3_1907017	A	G
3_1907874	A	G
3_1918331	A	G
3_1945618	C	T
3_1946554	A	G
3_1958635	C	T
3_1969196	G	A
3_1970579	C	T
3_1971317	A	C
3_2029966	G	A
3_2061932	T	C
3_2070195	C	A
3_2106900	T	C
3_2137083	C	T
3_2160118	G	A
3_2162003	A	G
3_2172228	C	T
3_2182134	A	G
3_2206425	C	T
3_2226702	A	G
3_2245786	G	A
3_2250698	C	G
3_2260949	G	A
3_2263082	A	C
3_2267548	T	G
3_2281047	C	T
3_2286355	C	T
3_2288681	C	T
3_2298037	G	A
3_2298072	C	T
3_2299549	A	C
3_2299717	T	C
3_2300614	G	A
3_2319041	C	G
3_2334695	G	T
3_2335788	T	C
3_2344723	A	G
3_2359787	A	G
3_2363525	T	C
3_2365633	G	A
3_2368458	C	T
3_2386148	C	T
3_2386373	A	G
3_2399987	C	T
3_2457916	A	G
3_2460282	C	T
3_2472272	T	C
3_2472549	T	G
3_2504776	G	T
3_2505319	C	T
3_2518143	G	A
3_2520496	C	T
3_2541571	A	G
3_2548091	C	T
3_2553030	T	C
3_2557296	A	G
3_2573002	C	T
3_2575125	T	C
3_2584906	C	T
3_2587268	G	A
3_2589321	C	T
3_2628117	T	G
3_2629331	T	G
3_2644519	A	G
3_2648039	G	A
3_2649829	T	C
3_2674293	C	A
3_2678760	T	G
3_2680349	C	A
3_2683411	A	G
3_2696411	G	C
3_2701506	C	G
3_2720559	T	C
3_2727259	A	T
3_2729941	T	C
3_2761136	T	C
3_2761613	A	G
3_2776884	T	G
3_2802711	C	T
3_2806302	A	G
3_2838656	T	C
3_2855847	T	C
3_2859645	C	A
3_2859986	G	A
3_2864841	A	G
3_2872909	A	G
3_2897456	A	G
3_2907097	G	A
3_2909688	G	A
3_2914630	A	C
3_2933362	C	A
3_2934573	C	T
3_2936689	C	G
3_2941413	C	A
3_2962981	C	T
3_2963451	C	T
3_2967108	T	C
3_2973156	C	T
3_2973222	C	G
3_2974338	T	C
3_2979247	A	C
3_3000595	A	G
3_3002793	T	G
3_3007614	A	G
3_3008895	C	T
3_3039485	T	C
3_3043016	C	T
3_3052005	G	A
3_3053986	A	G
3_3060800	G	A
3_3068667	G	A
3_3070688	A	G
3_3075591	C	T
3_3075702	G	A
3_3076227	G	T
3_3077222	T	C
3_3078887	T	C
3_3083184	A	G
3_3086128	A	G
3_3094146	G	A
3_3117782	A	G
3_3119089	G	A
3_3135454	A	G
3_3140880	T	C
3_3144645	A	G
3_3179660	T	C
3_3206164	A	G
3_3208870	C	A
3_3217561	A	T
3_3226099	T	C
3_3231011	T	C
3_3255996	T	C
3_3266505	T	C
3_3268114	G	C
3_3268431	A	G
3_3269927	G	A
3_3272738	A	G
3_3279707	T	C
3_3289146	C	T
3_3301066	G	A
3_3306685	T	C
3_3341140	T	C
3_3352892	T	C
3_3355117	G	A
3_3368775	A	G
3_3369169	C	G
3_3370585	G	C
3_3379851	A	C
3_3396777	C	T
3_3433219	T	C
4_48583	A	G
4_50779	T	C
4_68338	C	T
4_72261	C	T
4_108121	T	G
4_192542	A	G
4_380894	C	A
4_385034	T	A
4_387062	C	T
4_405495	G	A
4_405526	A	G
4_426411	C	G
4_431030	G	C
4_431670	G	T
4_435728	G	T
4_435962	G	A
4_436282	A	G
4_437753	C	A
4_446559	A	G
4_449351	C	T
4_469529	G	T
4_471211	T	C
4_478811	A	G
4_486457	T	C
4_514134	G	A
4_514633	T	C
4_515549	T	C
4_517103	C	T
4_518293	G	C
4_531879	A	G
4_555698	A	C
4_556829	G	A
4_557713	T	C
4_567264	G	A
4_572097	T	A
4_572714	T	C
4_584955	A	G
4_587993	A	G
4_590506	T	C
4_598527	A	G
4_600393	G	T
4_606109	A	C
4_607465	C	A
4_608408	A	G
4_613159	C	T
4_615823	T	C
4_615872	T	C
4_616683	T	C
4_622315	G	A
4_629287	T	C
4_629350	T	G
4_652056	G	A
4_654827	T	C
4_664230	T	C
4_674830	G	A
4_704935	A	G
4_729802	G	C
4_730922	C	T
4_732324	C	T
4_734559	G	A
4_747189	G	A
4_748060	A	G
4_748384	A	G
4_748402	A	G
4_748453	A	G
4_762692	G	A
4_764104	G	A
4_790946	A	T
4_793151	C	T
4_793946	G	A
4_794727	T	C
4_800352	T	C
4_818875	C	T
4_818977	T	C
4_824680	A	G
4_827359	G	C
4_828596	T	C
4_831736	T	C
4_839831	G	C
4_847905	C	T
4_850836	A	G
4_859309	C	A
4_861550	C	G
4_871265	A	G
4_874543	C	T
4_876403	T	C
4_878031	A	G
4_878326	A	G
4_881747	A	C
4_881837	A	G
4_882394	T	A
4_904103	A	G
4_926335	A	G
4_926419	T	C
4_934292	A	T
4_996100	G	A
4_997399	C	A
4_1039758	A	G
4_1068994	A	G
4_1074912	G	A
4_1092855	T	C
4_1117260	T	A
4_1124547	C	G
4_1149487	T	C
4_1184914	A	T
4_1187266	C	T
4_1187578	C	G
4_1188125	G	T
4_1189178	A	G
4_1193814	A	T
4_1215703	A	G
4_1232028	C	T
4_1244982	T	C
4_1266511	G	A
4_1298118	C	T
4_1303759	T	C
4_1328818	G	T
4_1370382	G	A
4_1377968	G	A
4_1393393	A	G
4_1402702	C	T
4_1413272	A	G
4_1415550	G	T
4_1416390	C	T
4_1418789	A	G
4_1469635	T	C
4_1472804	T	C
4_1491624	C	T
4_1497823	T	G
4_1622269	G	A
4_1623157	A	G
4_1629742	G	A
4_1631271	T	G
4_1633339	C	T
4_1649526	C	T
4_1651396	C	A
4_1658323	A	G
4_1662507	A	C
4_1666154	T	G
4_1674701	T	C
4_1676164	A	G
4_1726839	A	G
4_1729248	T	G
4_1737287	T	C
4_1746268	A	T
4_1766160	A	G
4_1770084	C	T
4_1775162	G	A
4_1821321	C	T
4_1828725	T	C
4_1830032	C	A
4_1862159	A	G
4_1867194	T	G
4_1873796	A	G
4_1877480	C	T
4_1934245	C	T
4_1937359	C	T
4_1943879	G	A
4_2020885	G	A
4_2031108	A	G
4_2074277	G	T
4_2117870	C	T
4_2117886	A	G
4_2127164	C	G
4_2131847	C	G
4_2132770	T	C
4_2133514	C	T
4_2146922	T	C
4_2167238	A	G
4_2167325	A	C
4_2168310	G	A
4_2169136	G	A
4_2171342	A	G
4_2173426	C	T
4_2202952	T	C
4_2210749	T	A
4_2233752	G	C
4_2242540	A	G
4_2280813	C	A
4_2281462	C	A
4_2300458	A	G
4_2347726	A	T
4_2398865	G	C
4_2399253	A	G
4_2410380	G	A
4_2418567	C	T
4_2424184	G	C
4_2438628	C	T
4_2441209	G	C
4_2441557	G	A
4_2449159	G	A
4_2473917	T	C
4_2486934	T	C
4_2491407	T	C
4_2491424	G	T
4_2510352	C	A
4_2513602	C	G
4_2514942	C	G
4_2515889	A	T
4_2517327	A	T
4_2543275	T	C
4_2550755	T	G
4_2552347	C	G
4_2578442	G	C
4_2578686	C	T
4_2586707	T	C
4_2593741	T	C
4_2603818	G	A
4_2605501	T	C
4_2606292	T	G
4_2606433	G	A
4_2607408	C	G
4_2614442	A	T
4_2622973	C	T
4_2626274	A	G
4_2631339	G	A
4_2633644	C	G
4_2706137	T	C
4_2706398	G	C
4_2725872	T	C
4_2727013	A	T
4_2742099	C	T
4_2743854	C	T
4_2758253	C	T
4_2766572	T	C
4_2767071	A	G
4_2840622	T	C
4_2841337	T	C
4_2857599	A	G
5_80737	T	C
5_81817	G	C
5_84540	C	T
5_97489	C	T
5_98630	G	A
5_118453	T	C
5_186740	T	C
5_189805	G	C
5_241177	A	G
5_242904	A	G
5_246899	C	T
5_248712	T	C
5_255223	T	C
5_271074	C	T
5_274734	C	A
5_305615	T	A
5_351651	A	G
5_354428	T	A
5_357682	A	G
5_370130	G	A
5_370933	T	C
5_373086	C	T
5_402766	A	G
5_405646	A	C
5_409418	A	G
5_411115	T	C
5_414928	T	G
5_426636	A	T
5_436704	T	G
5_458279	G	A
5_472049	G	A
5_472867	G	T
5_481397	T	A
5_510335	G	C
5_515522	A	T
5_562851	A	G
5_572142	T	C
5_600698	C	T
5_605347	T	C
5_613367	G	T
5_616923	G	A
5_617484	G	A
5_621359	A	T
5_629802	G	A
5_633906	C	T
5_637944	G	T
5_723009	A	G
5_724727	T	C
5_743681	C	T
5_748415	G	T
5_761892	C	G
5_768406	T	C
5_781416	C	G
5_782005	A	G
5_783534	G	A
5_784517	A	G
5_786233	T	A
5_790356	A	G
5_814963	A	G
5_817499	C	A
5_818640	G	A
5_819941	C	T
5_825538	G	T
5_845786	T	C
5_846472	G	A
5_854055	A	T
5_862930	G	A
5_870027	T	C
5_895175	T	C
5_895813	C	G
5_907480	A	G
5_1004991	C	A
5_1005121	A	G
5_1005516	G	C
5_1020429	G	C
5_1023767	T	C
5_1047089	T	C
5_1052364	G	A
[truncated: 927 more rows]

## Sheet: Table S3
Supplementary Table S3: Per-ortholog Pearson correlation coefficient of mean RPKM values in the mapping population for Z. tritici reference genome (IPO323 and Iran01_48b) expression quantification analyses.
IPO323_gene	IR01_48b_gene	IPO323_RPKM_mean_across_isolates	IR01_48b_RPKM_mean_across_isolates	Pearson_r
Zt09_7_00596	IR01_48b.jg2563	0.00266213	0.00274747	1
Zt09_7_00679	IR01_48b.jg2650	0.00224911	0.00234929	1
Zt09_7_00682	IR01_48b.jg2653	0.0011835	0.0012118	1
Zt09_7_00733	IR01_48b.jg2707	0.00213439	0.00823356	1
Zt09_7_00808	IR01_48b.jg2789	0.00134213	0.0014042	1
Zt09_7_00597	IR01_48b.jg2564	0.00429242	0.00451271	0.9999999999999999
Zt09_7_00677	IR01_48b.jg2647	0.0061673	0.00633525	0.9999999999999999
Zt09_1_00067	IR01_48b.jg9083	0.010569689440993789	0.0108592	0.9999999862540944
Zt09_7_00731	IR01_48b.jg2705	0.00643868	0.00664902	1
Zt09_11_00202	IR01_48b.jg6534	0.014376875776397516	0.014865465838509315	0.9999996486495468
Zt09_16_00051	IR01_48b.jg11245	0.025326490683229813	0.026374745341614905	0.9999996096016426
Zt09_1_01419	IR01_48b.jg10476	30.150688807453417	31.23019146583851	0.9999993924753983
Zt09_7_00602	IR01_48b.jg2569	0.00480052	0.00491957	0.9999990982209342
Zt09_7_00814	IR01_48b.jg2796	0.011985111801242237	0.013901745341614907	0.9999990105425873
Zt09_9_00148	IR01_48b.jg1375	5.250541360248447	5.500669279503105	0.999998
Zt09_7_00618	IR01_48b.jg2588	0.042196968944099376	0.042621832298136646	0.9999970520049937
Zt09_7_00680	IR01_48b.jg2651	0.00263733	0.00274116	0.999997
Zt09_7_00594	IR01_48b.jg2561	0.0266776	0.027537863354037267	0.9999958024784313
Zt09_2_01129	IR01_48b.jg4445	106.10029864596274	109.59875191304349	0.9999957230312299
Zt09_16_00094	IR01_48b.jg11280	0.019349254658385093	0.020070614906832297	0.9999956134932925
Zt09_7_00846	IR01_48b.jg2828	0.0757025	0.0788389	0.9999955315270135
Zt09_7_00638	IR01_48b.jg2608	0.0917723	0.0950365	0.9999952717062476
Zt09_9_00165	IR01_48b.jg1389	0.3623381614906832	0.3728532298136646	0.9999952498932069
Zt09_5_00460	IR01_48b.jg7373	134.76242219875778	139.31337250931676	0.9999950502696217
Zt09_3_00112	IR01_48b.jg7927	5.965561062111801	6.187119378881987	0.9999948619445124
Zt09_2_00183	IR01_48b.jg3476	3.01119	3.1350658260869566	0.9999934167653085
Zt09_7_00749	IR01_48b.jg2723	0.00283427	0.00293773	0.9999932817104056
Zt09_7_00604	IR01_48b.jg2571	0.0017957	0.00185591	0.9999930292837045
Zt09_2_01103	IR01_48b.jg4415	38.71433036645963	40.159225795031055	0.9999930082347295
Zt09_7_00725	IR01_48b.jg2697	0.0484866	0.0501884	0.9999922971651618
Zt09_2_00112	IR01_48b.jg3400	64.56627026086956	66.77638416149068	0.9999920592214246
Zt09_9_00164	IR01_48b.jg1388	0.14718501863354036	0.15198355279503106	0.9999918347149528
Zt09_7_00676	IR01_48b.jg2646	0.053898509316770184	0.0560443	0.9999916024573186
Zt09_4_00837	IR01_48b.jg6258	0.0597283	0.062069813664596275	0.9999915253583936
Zt09_7_00813	IR01_48b.jg2795	0.00526886	0.00546606	0.9999912880089497
Zt09_12_00230	IR01_48b.jg3075	0.34053665217391305	0.3542523416149068	0.9999910295650943
Zt09_3_00749	IR01_48b.jg8625	46.62437701242236	48.40078711180124	0.9999902723355217
Zt09_7_00702	IR01_48b.jg2675	0.00805063	0.00836904	0.9999902392228895
Zt09_12_00040	IR01_48b.jg2876	3.3025456770186334	3.4169484844720497	0.9999899780158121
Zt09_16_00037	IR01_48b.jg11237	0.022202608695652173	0.0216254	0.9999899450627663
Zt09_2_00325	IR01_48b.jg3620	29.758306248447205	31.161138341614908	0.9999897923373459
Zt09_3_00087	IR01_48b.jg7900	261.2883675590062	271.51954941614906	0.9999890580134261
Zt09_7_00630	IR01_48b.jg2600	0.010221006211180125	0.010568416149068323	0.9999887236779154
Zt09_8_00266	IR01_48b.jg726	0.8633632422360248	0.8956001614906832	0.9999886093523582
Zt09_9_00313	IR01_48b.jg1544	4.5911038509316775	4.751944832298137	0.9999886069511389
Zt09_4_00836	IR01_48b.jg6257	0.0565092	0.0584981	0.9999885708123561
Zt09_7_00767	IR01_48b.jg2746	0.00725865	0.00759109	0.9999885119880404
Zt09_20_00067	IR01_48b.jg430	0.1519020745341615	0.15738719875776397	0.9999882691809818
Zt09_7_00148	IR01_48b.jg2090	26.622053664596272	27.647925118012424	0.9999881271828378
Zt09_10_00461	IR01_48b.jg11765	0.17508294409937888	0.18132575155279504	0.9999880471515439
Zt09_7_00824	IR01_48b.jg2807	0.11192190683229813	0.1162232049689441	0.9999879439293106
Zt09_1_01435	IR01_48b.jg10492	31.14185294409938	32.32122623602484	0.9999879135045222
Zt09_8_00737	IR01_48b.jg1212	39.97079944099379	40.633843546583854	0.9999878904406008
Zt09_13_00045	IR01_48b.jg40	28.204657055900622	29.274723888198757	0.999988
Zt09_7_00232	IR01_48b.jg2177	5.603428658385093	5.790966583850931	0.9999876975129194
Zt09_1_01278	IR01_48b.jg10336	115.50275470807453	119.83661246583851	0.9999875571048646
Zt09_1_00834	IR01_48b.jg9876	1.7019076645962732	1.7573575217391304	0.9999873486912726
Zt09_5_00566	IR01_48b.jg7482	16.9913	17.641860167701864	0.9999872627746852
Zt09_10_00094	IR01_48b.jg11388	2.0179648322981367	2.0934039192546585	0.9999871197692197
Zt09_7_00616	IR01_48b.jg2586	0.11885590062111802	0.12334334782608695	0.9999869646338702
Zt09_16_00069	IR01_48b.jg11256	0.23935775776397517	0.2481297391304348	0.9999868382063133
Zt09_2_00324	IR01_48b.jg3619	17.22048344720497	17.86426401863354	0.9999867744846335
Zt09_7_00675	IR01_48b.jg2645	0.028554285714285713	0.029585944099378883	0.9999865109594434
Zt09_1_00092	IR01_48b.jg9110	0.34712401863354037	0.3593795652173913	0.9999860565891461
Zt09_5_00708	IR01_48b.jg7633	0.5582196149068323	0.5772523105590062	0.999985
Zt09_9_00425	IR01_48b.jg1667	185.96731381987578	192.09637372670807	0.9999851958680456
Zt09_12_00347	IR01_48b.jg3192	0.12094527329192546	0.12546347204968944	0.9999849075773612
Zt09_13_00008	IR01_48b.jg3	17.955253304347828	18.65940653416149	0.9999848229054289
Zt09_5_00564	IR01_48b.jg7480	27.436262173913043	28.460606763975154	0.9999841171553239
Zt09_9_00072	IR01_48b.jg1299	1.4524130807453417	1.502938099378882	0.9999840190118661
Zt09_7_00811	IR01_48b.jg2793	0.030879602484472052	0.0317928	0.9999840093546478
Zt09_8_00748	IR01_48b.jg1222	43.519373422360246	44.96450076397515	0.9999838315219444
Zt09_7_00233	IR01_48b.jg2178	8.442717751552795	8.709443242236025	0.9999835844771688
Zt09_12_00353	IR01_48b.jg3198	3.912288204968944	4.057780633540372	0.9999833147917484
Zt09_8_00160	IR01_48b.jg615	1.013103844720497	1.050090248447205	0.9999832471645264
Zt09_11_00006	IR01_48b.jg6322	9.081850360248447	9.40662	0.999983
Zt09_3_00286	IR01_48b.jg8104	74.31138209316771	76.83307473291926	0.9999831488347959
Zt09_2_00786	IR01_48b.jg4095	14.534686304347826	15.080888633540372	0.9999829568930905
Zt09_13_00007	IR01_48b.jg2	18.437858633540372	19.11030006832298	0.9999825422234339
Zt09_9_00572	IR01_48b.jg1812	39.97031582608695	41.40565624223603	0.999982
Zt09_8_00273	IR01_48b.jg733	0.00727599	0.00753223	0.9999820553688524
Zt09_10_00523	IR01_48b.jg11829	0.012663552795031056	0.013076801242236025	0.9999813057804186
Zt09_5_00768	IR01_48b.jg7697	44.51860977018634	46.08001345962733	0.9999812524778696
Zt09_4_00050	IR01_48b.jg5442	40.96525939130435	41.68370310559006	0.9999812260820332
Zt09_2_00323	IR01_48b.jg3618	6.057961285714286	6.281998751552795	0.9999811627054741
Zt09_7_00810	IR01_48b.jg2792	0.00334688	0.00347811	0.999981
Zt09_3_00252	IR01_48b.jg8067	4.577808869565217	4.746262701863354	0.99998
Zt09_6_00583	IR01_48b.jg5231	82.15165623602485	85.15711444720498	0.99998
Zt09_7_00076	IR01_48b.jg2015	66.55245789440994	68.78219729813665	0.9999804096806486
Zt09_8_00265	IR01_48b.jg725	0.9751723664596273	1.0115318322981366	0.9999799362709084
Zt09_6_00006	IR01_48b.jg4651	0.9532015776397516	0.9877411552795031	0.9999796955465443
Zt09_7_00592	IR01_48b.jg2559	0.11658647204968944	0.12062426086956522	0.9999789350630138
Zt09_1_02116	IR01_48b.jg11198	266.626	275.9145703913043	0.9999789329083206
Zt09_9_00325	IR01_48b.jg1557	0.48812212422360246	0.5047964782608696	0.9999789288517056
Zt09_1_01279	IR01_48b.jg10337	56.669242440993784	58.51043442236025	0.9999786239501702
Zt09_6_00194	IR01_48b.jg4839	0.597462	0.6185281428571429	0.9999785049439466
Zt09_13_00102	IR01_48b.jg158	43.51137694409938	45.50667474534161	0.9999783787818827
Zt09_1_00152	IR01_48b.jg9174	24.115731465838508	24.99843499378882	0.9999782348584274
Zt09_12_00231	IR01_48b.jg3076	0.6149899689440994	0.6389745341614906	0.9999778741469374
Zt09_7_00626	IR01_48b.jg2597	0.00646617	0.00668789	0.9999776480577566
Zt09_5_00565	IR01_48b.jg7481	21.02927450931677	21.798825130434782	0.9999776114162408
Zt09_3_00150	IR01_48b.jg7967	22.273541726708075	23.134141316770187	0.999978
Zt09_10_00539	IR01_48b.jg11849	2.3621803291925465	2.4521495341614905	0.9999774185515393
Zt09_7_00766	IR01_48b.jg2745	0.0071524	0.00742923	0.9999773272213968
Zt09_1_01967	IR01_48b.jg11040	3.1539925217391303	3.274053204968944	0.9999772458162489
Zt09_1_00044	IR01_48b.jg9057	3.230327956521739	3.3320950745341613	0.9999772413475857
Zt09_9_00326	IR01_48b.jg1558	0.15077172670807454	0.1568632795031056	0.9999771567368259
Zt09_5_00274	IR01_48b.jg7175	119.29745098757763	123.28395780745342	0.9999769699647469
Zt09_5_00023	IR01_48b.jg6892	4.253639285714286	4.353655105590062	0.9999768105555352
Zt09_13_00171	IR01_48b.jg170	23.6703	24.486323826086956	0.9999764917773027
Zt09_1_02110	IR01_48b.jg11192	14.22908446583851	14.724035310559007	0.9999762495825176
Zt09_4_00680	IR01_48b.jg6102	0.2329946397515528	0.24173653416149068	0.999976
Zt09_6_00280	IR01_48b.jg4952	41.73993788819876	43.30336745341615	0.9999756286270323
Zt09_6_00279	IR01_48b.jg4953	20.98925140993789	21.705391770186335	0.9999755213120504
Zt09_5_00404	IR01_48b.jg7318	301.08128214906833	312.7151372360249	0.9999752266581204
Zt09_8_00394	IR01_48b.jg860	79.99089878881988	82.8999	0.9999745677321843
Zt09_11_00190	IR01_48b.jg6519	135.02220711801243	140.18436008074534	0.9999742514036406
Zt09_6_00170	IR01_48b.jg4811	466.71518291304346	483.78402861490684	0.9999741279416293
Zt09_6_00139	IR01_48b.jg4781	7.42175	7.706270031055901	0.9999739761868179
Zt09_11_00141	IR01_48b.jg6467	4.825820645962733	5.006870217391304	0.9999737872926407
Zt09_7_00236	IR01_48b.jg2183	33.082080658385095	34.18341595652174	0.9999737675654324
Zt09_7_00450	IR01_48b.jg2399	416.2498267391304	430.40847857763976	0.9999735840479435
Zt09_10_00482	IR01_48b.jg11783	14.04075247826087	14.523746086956521	0.9999732460059945
Zt09_1_01088	IR01_48b.jg10139	18.97251911801242	19.59175254658385	0.9999731426540216
Zt09_16_00003	IR01_48b.jg11201	1.2175496397515528	1.2627668136645962	0.9999728956263592
Zt09_11_00173	IR01_48b.jg6502	20.42787744720497	21.158899409937888	0.9999728297024917
Zt09_12_00345	IR01_48b.jg3190	22.308429335403726	23.126381559006212	0.9999726223615174
Zt09_7_00428	IR01_48b.jg2376	147.23637921739132	152.44348082608695	0.9999725693599505
Zt09_1_01340	IR01_48b.jg10401	11.02247004968944	11.443986590062112	0.9999720556742328
Zt09_2_00253	IR01_48b.jg3546	9.086255136645963	9.418350354037267	0.9999719678927446
Zt09_6_00592	IR01_48b.jg5242	2.0754457763975154	2.148136310559006	0.9999719642423022
Zt09_7_00722	IR01_48b.jg2694	0.016097093167701863	0.0166771	0.9999718606789113
Zt09_4_00612	IR01_48b.jg6030	117.25024654658385	121.4591914968944	0.999972
Zt09_3_00461	IR01_48b.jg8284	67.07102152795031	69.39853376397515	0.9999717602712492
Zt09_2_00311	IR01_48b.jg3605	60.334660745341615	62.511878310559005	0.9999715230574475
Zt09_1_01926	IR01_48b.jg10994	15.255283304347826	15.78041403726708	0.9999713991136343
Zt09_6_00694	IR01_48b.jg5358	4.2078747888198755	4.366731211180125	0.9999713081980511
Zt09_2_00647	IR01_48b.jg3946	55.39877952795031	57.450099571428574	0.999971
Zt09_16_00019	IR01_48b.jg11218	2.8542678012422362	2.9596783229813663	0.9999708486307785
Zt09_1_01588	IR01_48b.jg10652	33.08102921118012	34.2425	0.9999708138539745
Zt09_4_00204	IR01_48b.jg5604	13.004721254658385	13.507097950310559	0.9999707997815178
Zt09_5_00671	IR01_48b.jg7596	30.147873198757765	31.251835111801242	0.999971
Zt09_1_01417	IR01_48b.jg10474	9.037334962732919	9.393068590062112	0.999971
Zt09_9_00454	IR01_48b.jg1697	0.680596	0.7048922049689441	0.9999705414463708
Zt09_11_00527	IR01_48b.jg6868	4.730133354037267	4.907522919254658	0.9999703161963857
Zt09_3_00552	IR01_48b.jg8421	4.324279801242236	4.489153372670807	0.9999702678488689
Zt09_3_00312	IR01_48b.jg8131	16.586207434782608	17.176562204968945	0.9999700878045708
Zt09_3_01105	IR01_48b.jg8980	4.659454962732919	4.75317	0.9999700652454402
Zt09_3_00728	IR01_48b.jg8603	132.48860277018633	137.287	0.99997
Zt09_2_00320	IR01_48b.jg3615	27.111525360248447	28.1294	0.9999697308842534
Zt09_5_00573	IR01_48b.jg7489	8.511669962732919	8.820432434782608	0.9999693717493091
Zt09_2_00319	IR01_48b.jg3614	6.908891614906833	7.157003540372671	0.9999691809190011
Zt09_10_00248	IR01_48b.jg11544	1.4176590807453415	1.4682249689440994	0.9999689739814925
Zt09_1_00920	IR01_48b.jg9963	222.96134432298138	231.24128296273292	0.9999688555233348
Zt09_1_00867	IR01_48b.jg9909	58.018894677018636	60.143183633540374	0.99996875323519685
Zt09_9_00321	IR01_48b.jg1553	5.950390267080746	6.1683005403726705	0.9999684746371036
Zt09_2_00653	IR01_48b.jg3951	10.674539167701864	11.078923757763976	0.9999684268646796
Zt09_13_00204	IR01_48b.jg203	18.933900944099378	20.20862301242236	0.9999682381279307
Zt09_1_00196	IR01_48b.jg9220	24.186713838509316	25.06657049689441	0.9999679797954233
Zt09_2_00061	IR01_48b.jg3351	2.0681125590062113	2.148758763975155	0.9999679129146472
Zt09_7_00024	IR01_48b.jg1969	2.659346745341615	2.7565000186335404	0.9999676196494837
Zt09_12_00424	IR01_48b.jg3278	68.5381	71.14072170807454	0.999968
Zt09_20_00050	IR01_48b.jg415	8.640526906832298	8.971149111801243	0.9999675579794687
Zt09_6_00195	IR01_48b.jg4840	13.336566074534161	13.833374254658384	0.9999674184300545
Zt09_12_00193	IR01_48b.jg3037	140.6392833726708	144.88403491304348	0.9999673625394916
Zt09_11_00528	IR01_48b.jg6869	33.19743491925466	34.43523634161491	0.9999672556908177
Zt09_1_00373	IR01_48b.jg9408	100.44219367701864	103.99854818012422	0.9999672353962424
Zt09_5_00732	IR01_48b.jg7659	216.66426188198758	224.95134798136647	0.9999671204664793
Zt09_10_00384	IR01_48b.jg11687	70.53603779503105	73.13442237267081	0.9999670726758454
Zt09_8_00651	IR01_48b.jg1125	18.184960198757764	18.851039217391303	0.9999670342478584
Zt09_1_00089	IR01_48b.jg9106	9.081156919254658	9.420664173913044	0.9999670173013013
Zt09_5_00271	IR01_48b.jg7172	22.65325346583851	23.491369583850933	0.9999669891261765
Zt09_1_02003	IR01_48b.jg11078	32.49737090062112	33.6801	0.9999669770988561
Zt09_9_00372	IR01_48b.jg1606	154.85715561490684	160.34696643478262	0.9999668691444806
Zt09_10_00280	IR01_48b.jg11578	341.1783410372671	355.5539782919255	0.9999667853882697
Zt09_1_01797	IR01_48b.jg10859	4.898262577639752	5.071181950310559	0.999967
Zt09_5_00381	IR01_48b.jg7291	1.5065332111801242	1.5618255776397516	0.9999665486561282
Zt09_2_00795	IR01_48b.jg4104	34.93052646583851	36.256550708074535	0.9999664568240446
Zt09_5_00699	IR01_48b.jg7625	4.276231155279503	4.436891695652174	0.9999664370371179
Zt09_3_00948	IR01_48b.jg8821	80.2884	83.15668534782608	0.9999663845959229
Zt09_1_01742	IR01_48b.jg10807	16.948049291925464	17.569848322981365	0.9999661519749781
Zt09_1_00042	IR01_48b.jg9055	10.289523813664596	10.631987304347826	0.999966
Zt09_2_00926	IR01_48b.jg4238	7.6094483540372675	7.90294	0.9999659503125966
Zt09_9_00428	IR01_48b.jg1670	287.517	297.769	0.9999658743619779
Zt09_1_01270	IR01_48b.jg10327	225.91336473291926	236.6552372484472	0.999966
Zt09_1_00427	IR01_48b.jg9461	8.640279360248448	8.943244391304347	0.9999655212128608
Zt09_1_00215	IR01_48b.jg9239	1.0155319627329193	1.0546764285714285	0.9999654872546312
Zt09_20_00060	IR01_48b.jg423	50.749289714285716	52.6287	0.9999654664672775
Zt09_3_00516	IR01_48b.jg8384	9.190706689440994	9.515625211180124	0.9999654623008503
Zt09_11_00200	IR01_48b.jg6530	1.1463908757763974	1.1868856894409938	0.9999654155987691
Zt09_4_00040	IR01_48b.jg5433	90.17651939751553	93.45716004968943	0.9999653475892825
Zt09_11_00171	IR01_48b.jg6500	37.40829777018634	38.69011588819876	0.9999650944667561
Zt09_4_00136	IR01_48b.jg5533	2.833701099378882	2.933649689440994	0.999965
Zt09_10_00143	IR01_48b.jg11433	2.1039056211180123	2.1837835838509316	0.9999648303442119
Zt09_5_00536	IR01_48b.jg7453	23.09085539751553	23.92899011180124	0.9999645924699173
Zt09_4_00295	IR01_48b.jg5695	6.9846133664596275	7.23744	0.999964
Zt09_4_00692	IR01_48b.jg6116	56.772813739130434	58.790044267080745	0.9999642158257662
Zt09_2_01051	IR01_48b.jg4365	4.012382813664597	4.161370273291926	0.9999637293713345
Zt09_2_00347	IR01_48b.jg3642	7.3932655155279505	7.66482	0.9999632682329666
Zt09_8_00279	IR01_48b.jg739	15.843295037267081	16.400740155279504	0.9999630387403751
Zt09_19_00008	IR01_48b.jg4577	3.662461105590062	3.8006874720496895	0.9999630293380565
Zt09_9_00369	IR01_48b.jg1603	517.1797683478261	537.3289055341614	0.9999627239554855
Zt09_6_00635	IR01_48b.jg5286	45.107001211180126	46.81880868322981	0.9999626604126801
Zt09_13_00241	IR01_48b.jg239	39.80671004347826	41.30766249068323	0.9999622319413135
Zt09_7_00548	IR01_48b.jg2512	44.58048319875776	46.25846951552795	0.9999621221914851
Zt09_7_00598	IR01_48b.jg2565	0.0174801	0.0181513	0.9999620829807739
Zt09_4_00493	IR01_48b.jg5905	18.690854322981366	19.38076240372671	0.9999620353363552
Zt09_2_01123	IR01_48b.jg4435	2.291325111801242	2.371429664596273	0.9999620162888839
Zt09_1_00641	IR01_48b.jg9680	14.868417192546584	15.401975260869566	0.9999618761066279
Zt09_6_00141	IR01_48b.jg4783	113.33375457763975	117.36730969565217	0.9999618195617455
Zt09_8_00749	IR01_48b.jg1223	11.225359049689441	11.631324826086956	0.9999617079546991
Zt09_7_00801	IR01_48b.jg2782	0.0127758	0.013204	0.9999615831266556
Zt09_7_00471	IR01_48b.jg2421	10.08204947204969	10.455274596273291	0.9999613957036108
Zt09_5_00628	IR01_48b.jg7550	5.009126583850931	5.1919384223602485	0.999961
Zt09_6_00073	IR01_48b.jg4712	3.438286397515528	3.562810583850932	0.9999612512301004
Zt09_7_00593	IR01_48b.jg2560	0.0601362	0.0624244	0.999961
Zt09_1_00343	IR01_48b.jg9376	6.064305832298136	6.637080136645963	0.9999611631394385
Zt09_13_00371	IR01_48b.jg373	2.7256745093167702	2.8236876211180126	0.9999610269405655
Zt09_1_01957	IR01_48b.jg11028	9.811992801242235	10.168168869565218	0.9999608106305165
Zt09_1_00228	IR01_48b.jg9253	1.532384204968944	1.5852037391304348	0.9999608066570215
Zt09_10_00168	IR01_48b.jg11459	18.69150961490683	19.484628776397514	0.9999606299232353
Zt09_5_00698	IR01_48b.jg7624	2.463670416149068	2.565298093167702	0.9999604971757204
Zt09_5_00629	IR01_48b.jg7551	6.204815881987578	6.424657857142857	0.9999604880269897
Zt09_10_00312	IR01_48b.jg11610	144.78286348447205	150.4662720310559	0.9999604678256129
Zt09_3_00610	IR01_48b.jg8481	278.47871811180124	288.86810171428573	0.9999603560132388
Zt09_4_00611	IR01_48b.jg6029	14.026050546583852	14.535553888198757	0.9999602654776001
Zt09_12_00321	IR01_48b.jg3168	7.36967	7.642431316770186	0.9999602105813332
Zt09_4_00173	IR01_48b.jg5571	10.46884144720497	10.861651614906831	0.9999598534519881
Zt09_3_00747	IR01_48b.jg8623	9.295496956521738	9.614146192546585	0.9999598263134115
Zt09_1_01966	IR01_48b.jg11038	1.1698889068322982	1.2141607577639753	0.9999596843543598
Zt09_1_01746	IR01_48b.jg10811	9.488309776397516	9.818178378881987	0.9999596763307703
Zt09_7_00150	IR01_48b.jg2092	18.491037776397516	19.187288795031055	0.9999596234918319
Zt09_2_00940	IR01_48b.jg4252	40.42551822981366	41.93037862111801	0.9999593990621043
Zt09_4_00039	IR01_48b.jg5432	1284.8267961614906	1333.2436925590061	0.9999593815532957
Zt09_3_00953	IR01_48b.jg8826	18.192041316770187	18.8805	0.9999592662892264
Zt09_4_00137	IR01_48b.jg5534	13.49098151552795	14.582427571428571	0.9999592268614212
Zt09_8_00153	IR01_48b.jg608	3.3070496273291927	3.4274690186335404	0.9999587133639187
Zt09_1_00507	IR01_48b.jg9544	93.56052049689441	96.95700239751552	0.9999587129566919
Zt09_2_00353	IR01_48b.jg3648	27.06916858385093	27.989076130434782	0.9999585081893587
Zt09_1_01632	IR01_48b.jg10697	156.73308516770186	162.35312668944098	0.9999584072710179
Zt09_3_00754	IR01_48b.jg8630	87.62702749689441	90.91272267080745	0.9999583191201405
Zt09_1_00025	IR01_48b.jg9037	316.59521801863355	328.42933664596274	0.9999582241933167
Zt09_5_00697	IR01_48b.jg7623	63.97402247826087	66.35986769565217	0.9999581342702691
Zt09_1_00183	IR01_48b.jg9207	104.00590680124223	107.79890195031057	0.9999580474897315
Zt09_4_00880	IR01_48b.jg6306	6.997710118012423	7.2627429875776395	0.9999580187924796
Zt09_12_00263	IR01_48b.jg3108	601.1850242795031	622.6366371801242	0.9999579524551929
Zt09_3_00981	IR01_48b.jg8854	5.189347341614907	5.383036801242236	0.9999579050708798
Zt09_13_00358	IR01_48b.jg358	13.05132444720497	13.538025577639752	0.9999574159940033
Zt09_11_00186	IR01_48b.jg6515	53.719931155279504	55.75971376397516	0.9999572035021507
Zt09_6_00236	IR01_48b.jg4883	89.37430994409938	92.54	0.9999571129447972
Zt09_5_00794	IR01_48b.jg7722	27.031195782608695	28.092728596273293	0.9999569925997086
Zt09_11_00185	IR01_48b.jg6514	8.999844559006211	9.305316360248447	0.9999569563797008
Zt09_5_00758	IR01_48b.jg7685	3.908704807453416	4.060014385093168	0.9999569332576065
Zt09_2_00126	IR01_48b.jg3415	302.2055593726708	313.28826220496893	0.999957
Zt09_6_00387	IR01_48b.jg5038	24.81651152795031	25.708126645962732	0.999956
Zt09_8_00125	IR01_48b.jg578	36.15811039130435	37.36383445962733	0.9999563695238651
Zt09_1_01803	IR01_48b.jg10865	6.60639	6.881341614906832	0.999956
Zt09_1_00721	IR01_48b.jg9761	5.713128322981366	5.914605167701864	0.9999559580980264
Zt09_6_00342	IR01_48b.jg4993	33.03319094409938	34.240957310559004	0.9999557687607583
Zt09_12_00441	IR01_48b.jg3293	21.724327850931676	22.503917757763976	0.9999554950822086
Zt09_4_00622	IR01_48b.jg6040	55.969299434782606	57.803108322981366	0.9999554099325779
Zt09_1_01747	IR01_48b.jg10812	7.059800627329192	7.31355	0.9999553271801122
Zt09_3_01003	IR01_48b.jg8876	278.95840417391304	289.71245297515526	0.9999552549015929
Zt09_5_00684	IR01_48b.jg7610	62.871706260869566	65.09215224223603	0.9999551944171133
Zt09_4_00139	IR01_48b.jg5536	34.38087127329192	35.58219873913043	0.9999551736989563
Zt09_1_00837	IR01_48b.jg9879	24.475729832298136	25.420055378881987	0.9999551469907135
Zt09_4_00746	IR01_48b.jg6176	13.325543329192547	13.822004118012423	0.9999551140651219
Zt09_2_00629	IR01_48b.jg3928	5.149281726708074	5.336250888198758	0.9999549598769145
Zt09_7_00080	IR01_48b.jg2019	54.21882442236025	56.02231109937888	0.9999549402549183
Zt09_1_01820	IR01_48b.jg10882	13.380265180124223	13.883900273291925	0.9999549154954885
Zt09_3_00906	IR01_48b.jg8781	32.36187670807453	33.61924257763975	0.9999548415715435
Zt09_12_00208	IR01_48b.jg3053	143.5095301614907	148.65769504968944	0.9999546991222976
Zt09_7_00558	IR01_48b.jg2524	291.7790209440994	303.4920863913043	0.999955
Zt09_4_00747	IR01_48b.jg6177	66.09969660869565	68.55854763975155	0.9999546410647396
Zt09_3_01060	IR01_48b.jg8936	74.04843600621118	76.69310575776397	0.9999545776757968
Zt09_3_00167	IR01_48b.jg7984	92.37777527950311	95.87168640372671	0.9999543246222885
Zt09_8_00186	IR01_48b.jg644	35.202523242236026	36.46511019254658	0.9999543167111291
Zt09_9_00397	IR01_48b.jg1637	1448.9376259192547	1498.8743607267081	0.999954
Zt09_8_00658	IR01_48b.jg1133	17.943465198757764	18.580286677018634	0.9999532896973357
Zt09_12_00354	IR01_48b.jg3199	82.09913795652174	84.94029119254658	0.9999532522925347
Zt09_1_01923	IR01_48b.jg10991	32.121124211180124	33.26177443478261	0.9999532504873637
Zt09_12_00090	IR01_48b.jg2929	56.742553577639754	58.84934908695652	0.9999530580767496
Zt09_16_00025	IR01_48b.jg11224	8.043726875776398	8.340521683229813	0.9999530357995404
Zt09_5_00673	IR01_48b.jg7598	58.18382150931677	60.37881750310559	0.999953
Zt09_19_00022	IR01_48b.jg4589	9.680692919254659	10.044983838509317	0.9999526246366479
Zt09_1_01558	IR01_48b.jg10622	284.7606806086957	295.4271079937888	0.9999525747280051
Zt09_3_00400	IR01_48b.jg8222	33.417931217391306	34.64633729192546	0.9999524316875293
Zt09_6_00601	IR01_48b.jg5251	13.774955447204968	14.275079304347827	0.9999524231503951
Zt09_2_00694	IR01_48b.jg4001	145.74601431055902	150.94472830434782	0.9999523966127063
Zt09_5_00696	IR01_48b.jg7622	72.89994886956522	76.1724	0.9999523894532399
Zt09_6_00584	IR01_48b.jg5232	32.23423414906832	33.41466699378882	0.9999522172075909
Zt09_4_00463	IR01_48b.jg5874	19.631919981366458	20.362797602484473	0.9999519489143309
Zt09_3_00904	IR01_48b.jg8779	237.15171800621118	242.52644176397516	0.9999519336607184
Zt09_2_00252	IR01_48b.jg3545	15.10783852795031	15.66711701863354	0.999952
Zt09_4_00806	IR01_48b.jg6229	24.663210316770186	25.550974198757764	0.9999518886698704
Zt09_4_00395	IR01_48b.jg5798	44.33283838509317	45.98770247204969	0.9999517888884996
Zt09_2_01161	IR01_48b.jg4482	207.8149084720497	216.27421166459627	0.9999516735138829
Zt09_16_00022	IR01_48b.jg11221	0.523981	0.5433536211180124	0.9999516646349443
Zt09_12_00406	IR01_48b.jg3257	18.00819202484472	18.662916900621116	0.9999516374120484
Zt09_2_00256	IR01_48b.jg3548	5.226501534161491	5.415552714285714	0.9999514810848964
Zt09_1_00841	IR01_48b.jg9883	689.397	714.9689263726708	0.9999511669542033
Zt09_5_00117	IR01_48b.jg7000	6.376743341614907	6.61768	0.9999510818878266
Zt09_2_00728	IR01_48b.jg4036	9.218174701863354	9.568704130434783	0.9999510806899581
Zt09_9_00324	IR01_48b.jg1556	21.948945155279503	22.76814448447205	0.9999509909310128
Zt09_11_00189	IR01_48b.jg6518	31.15561708695652	31.951100645962732	0.9999509162101178
Zt09_3_00971	IR01_48b.jg8844	15.529924714285714	16.1045	0.9999507927914364
Zt09_2_00615	IR01_48b.jg3914	72.78387539751553	75.46322031055901	0.9999507231127505
Zt09_3_00023	IR01_48b.jg7829	11.722754683229814	12.123796124223603	0.9999507152494242
Zt09_5_00501	IR01_48b.jg7415	112.73310744720497	116.63807701863354	0.9999506446706866
Zt09_11_00230	IR01_48b.jg6564	71.52713726086957	73.63793547826087	0.9999505163848165
Zt09_2_00939	IR01_48b.jg4251	211.79172950931678	219.60224022981367	0.9999504558982657
Zt09_1_00388	IR01_48b.jg9423	69.49749516770186	72.0208	0.9999504472973532
Zt09_8_00624	IR01_48b.jg1098	74.96317539751553	77.6106	0.9999502825108219
Zt09_11_00055	IR01_48b.jg6372	4.906663161490683	5.086497937888199	0.9999502179404238
Zt09_1_01185	IR01_48b.jg10239	5.8322960869565215	6.039247229813665	0.9999494588017285
Zt09_4_00328	IR01_48b.jg5730	240.76398316149067	249.50221950931677	0.9999493879725335
Zt09_7_00396	IR01_48b.jg2348	7.326420527950311	7.583444043478261	0.9999493832955492
Zt09_1_01786	IR01_48b.jg10850	20.002094770186336	20.704807167701862	0.9999491694220599
Zt09_1_01390	IR01_48b.jg10449	35.29620754037267	36.60595275776397	0.9999491244339219
Zt09_12_00378	IR01_48b.jg3225	46.23270462732919	48.72268022981366	0.999949
Zt09_10_00488	IR01_48b.jg11790	5.259995925465838	5.454303130434782	0.9999490060964439
Zt09_13_00318	IR01_48b.jg320	106.65044407453416	110.53801107453415	0.9999490055466811
Zt09_11_00066	IR01_48b.jg6384	13.81857691304348	14.308542403726708	0.9999489588061453
Zt09_7_00392	IR01_48b.jg2344	18.85431645341615	19.513183161490684	0.9999488711757795
Zt09_6_00481	IR01_48b.jg5127	43.27562495031056	44.803308416149065	0.9999486859006365
Zt09_4_00784	IR01_48b.jg6207	21.88360503726708	22.69766708074534	0.9999486461252278
Zt09_1_01317	IR01_48b.jg10378	160.07046091925466	166.07990345341614	0.9999484171570356
Zt09_4_00333	IR01_48b.jg5735	10.376014714285715	10.73065001242236	0.9999480609603992
Zt09_7_00517	IR01_48b.jg2471	5.57634	5.788066857142857	0.9999479804851837
Zt09_11_00119	IR01_48b.jg6443	6.8571032360248445	7.1058260807453415	0.9999479721927746
Zt09_3_00846	IR01_48b.jg8721	16.678539739130436	17.292987037267082	0.9999479652686002
Zt09_9_00276	IR01_48b.jg1503	23.427378689440992	24.26298447826087	0.9999479072839431
Zt09_6_00192	IR01_48b.jg4837	157.88842208695652	165.30437005590062	0.999948
Zt09_8_00534	IR01_48b.jg1007	4.988492919254658	5.163692863354037	0.9999476623734811
Zt09_3_00647	IR01_48b.jg8513	2.754111962732919	2.852591142857143	0.9999476474351285
Zt09_4_00170	IR01_48b.jg5568	104.74656213043478	108.5752855590062	0.9999476114430016
Zt09_3_00481	IR01_48b.jg8349	41.13747600621118	42.611354546583854	0.9999473960592592
Zt09_2_00226	IR01_48b.jg3519	123.669	128.10643493167703	0.9999471019820698
Zt09_1_00498	IR01_48b.jg9535	225.09076385714286	233.4408881863354	0.9999470991937022
Zt09_4_00147	IR01_48b.jg5544	5.88228	6.10169	0.9999469596013797
Zt09_2_00213	IR01_48b.jg3505	105.83106722981367	109.7034720310559	0.9999468184735208
Zt09_1_01811	IR01_48b.jg10873	3.254825739130435	3.3769151614906834	0.9999467807635977
Zt09_2_00610	IR01_48b.jg3909	40.926299832298135	42.54729159627329	0.9999465884380592
Zt09_2_00294	IR01_48b.jg3588	59.10865101863354	61.20797191304348	0.9999463304270647
Zt09_2_01000	IR01_48b.jg4315	1.891793055900621	1.9615331366459627	0.9999460509456293
Zt09_1_00665	IR01_48b.jg9703	20.596065372670807	21.343981633540373	0.9999455759152055
Zt09_5_00678	IR01_48b.jg7603	28.573087832298135	29.626256322981366	0.9999455613787819
Zt09_1_00805	IR01_48b.jg9846	9.04781	9.404313757763974	0.9999454715534529
Zt09_4_00534	IR01_48b.jg5950	188.286	195.1557661490683	0.999945
Zt09_1_00710	IR01_48b.jg9749	173.31083336024844	179.6458898136646	0.999945
Zt09_2_00687	IR01_48b.jg3995	22.62732360869565	23.43734654037267	0.9999453338629405
Zt09_6_00353	IR01_48b.jg5003	59.9476	62.12756261490683	0.9999452050792456
Zt09_8_00140	IR01_48b.jg594	13.479793366459628	13.98197204968944	0.9999450990751658
Zt09_5_00316	IR01_48b.jg7225	33.55973604968944	34.77851832919254	0.9999450167438109
Zt09_4_00536	IR01_48b.jg5952	219.82507029813664	227.86464548447205	0.9999448821088829
Zt09_6_00125	IR01_48b.jg4768	238.80889376397516	247.15423434782608	0.9999448640432913
Zt09_1_00411	IR01_48b.jg9445	87.96725775776397	90.8812	0.9999447171288827
Zt09_6_00473	IR01_48b.jg5119	38.26711131055901	39.671106670807454	0.9999446172922288
Zt09_6_00083	IR01_48b.jg4723	2.324891813664596	2.4110482732919256	0.9999445326492674
Zt09_2_01140	IR01_48b.jg4457	0.7686037142857143	0.7951704658385094	0.999944
Zt09_9_00272	IR01_48b.jg1499	17.892868279503105	18.5387	0.999944
Zt09_11_00162	IR01_48b.jg6489	20.796650776397517	21.56643013043478	0.9999443826338382
Zt09_5_00173	IR01_48b.jg7065	35.570149677018634	36.854061422360246	0.9999441624622111
Zt09_3_00347	IR01_48b.jg8164	58.99693554037267	61.1222	0.9999441584275554
Zt09_1_02112	IR01_48b.jg11194	63.378977745341615	65.63927416149069	0.9999440958576784
Zt09_1_00426	IR01_48b.jg9460	39.064742565217394	40.39013127950311	0.9999440432652466
Zt09_1_01972	IR01_48b.jg11044	50.921679105590066	52.81777249689441	0.9999440373801465
Zt09_7_00635	IR01_48b.jg2605	3.306934546583851	3.428399447204969	0.9999438145579469
Zt09_4_00495	IR01_48b.jg5907	10.47366555900621	10.864481590062113	0.9999437898553664
Zt09_2_00056	IR01_48b.jg3346	11.394861322981367	11.812287453416149	0.9999437262844756
Zt09_2_00499	IR01_48b.jg3792	48.848051652173915	50.596068677018636	0.9999436072960054
Zt09_5_00551	IR01_48b.jg7468	1.626883745341615	1.6906053726708075	0.9999435090818267
Zt09_1_01779	IR01_48b.jg10844	23.167437795031056	24.099193211180125	0.9999433542541559
Zt09_13_00240	IR01_48b.jg238	18.716436279503107	19.38845950310559	0.9999433099399466
Zt09_7_00379	IR01_48b.jg2331	16.833359372670806	17.441410757763975	0.999943
Zt09_4_00711	IR01_48b.jg6137	24.816772260869566	25.806213322981367	0.9999432600442103
Zt09_2_00966	IR01_48b.jg4279	4.947455180124224	5.130624167701863	0.9999431455575724
Zt09_20_00009	IR01_48b.jg378	0.797172	0.8284879440993789	0.9999429840148275
Zt09_1_00049	IR01_48b.jg9063	1.0577647453416148	1.096303298136646	0.9999428745050862
Zt09_1_01521	IR01_48b.jg10583	30.50867550310559	31.605004031055902	0.9999427472486748
Zt09_2_01121	IR01_48b.jg4433	5.537788627329192	5.74996	0.9999426280342827
Zt09_7_00116	IR01_48b.jg2056	43.29445707453416	44.76744762111801	0.9999424382647419
Zt09_5_00620	IR01_48b.jg7540	87.48067364596274	90.44169859006212	0.9999424103407282
Zt09_5_00613	IR01_48b.jg7532	68.17824586956522	70.4989	0.9999423413750945
Zt09_2_00322	IR01_48b.jg3617	4.2510264347826086	4.412274627329192	0.9999423045416196
Zt09_2_00928	IR01_48b.jg4240	20.45716838509317	22.712119813664597	0.9999422287893762
Zt09_1_00235	IR01_48b.jg9261	11.478923527950311	11.92825948447205	0.9999421932040375
Zt09_5_00358	IR01_48b.jg7269	89.8096	92.9677	0.9999420930151419
Zt09_2_00999	IR01_48b.jg4314	3.2298668136645965	3.350078136645963	0.9999420769240609
Zt09_8_00404	IR01_48b.jg870	70.09483114906833	72.68174716770186	0.9999419853928634
Zt09_3_00635	IR01_48b.jg8503	12.7032	13.209423925465838	0.999942
Zt09_3_00394	IR01_48b.jg8216	2.5575182670807455	2.649093944099379	0.9999417959701657
Zt09_3_00528	IR01_48b.jg8397	298.42655900621116	309.61150273291923	0.9999414648727378
Zt09_1_00229	IR01_48b.jg9254	2.6692302049689443	2.765357658385093	0.9999410008046393
Zt09_3_00729	IR01_48b.jg8604	30.49094759627329	31.553468291925466	0.9999408906719588
Zt09_1_00559	IR01_48b.jg9596	214.10941700621117	221.46692582608696	0.9999408857853498
Zt09_1_01969	IR01_48b.jg11042	44.54688166459627	46.18675288198758	0.9999408542319468
Zt09_10_00265	IR01_48b.jg11562	76.1493	81.75479613664596	0.9999408523520096
Zt09_12_00225	IR01_48b.jg3071	4.269539968944099	4.428930583850931	0.9999407631461701
Zt09_2_00488	IR01_48b.jg3781	143.30315127329192	149.19015860248447	0.99994
Zt09_1_01416	IR01_48b.jg10473	44.07435354037267	48.37811154658385	0.9999400820502068
Zt09_8_00397	IR01_48b.jg863	416.4147792546584	432.2266567515528	0.9999399505076423
Zt09_2_00745	IR01_48b.jg4054	12031.235748726707	12458.424142198757	0.9999398982205002
Zt09_1_01796	IR01_48b.jg10858	26.17262795031056	27.148592590062112	0.9999398428280012
Zt09_7_00829	IR01_48b.jg2812	31.900248136645963	33.01069742236025	0.9999397229258793
Zt09_5_00225	IR01_48b.jg7126	52.928273503105586	54.79151964596273	0.9999396145925089
Zt09_3_00655	IR01_48b.jg8523	2.1029786149068324	2.180477937888199	0.9999394631076298
Zt09_1_01527	IR01_48b.jg10589	36.456369869565215	37.75893849068323	0.9999393995086694
Zt09_3_00489	IR01_48b.jg8355	6.894834211180124	7.144258726708075	0.9999392411953774
Zt09_7_00255	IR01_48b.jg2204	4.5790366149068324	4.743652236024845	0.9999391211919667
Zt09_2_00778	IR01_48b.jg4087	6.1787850434782605	6.400980397515528	0.999939
Zt09_1_00535	IR01_48b.jg9572	71.37152592546583	74.03640004347827	0.9999389695699803
Zt09_3_00681	IR01_48b.jg8551	232.8395830372671	242.0595313416149	0.999939
Zt09_12_00436	IR01_48b.jg3288	73.87970854658386	76.66579542857143	0.9999385191709994
Zt09_19_00035	IR01_48b.jg4604	3.3615272981366457	3.478960906832298	0.9999385047814652
Zt09_2_00065	IR01_48b.jg3355	7.223828906832298	7.4975253726708075	0.9999385003763771
Zt09_7_00359	IR01_48b.jg2310	17.020278316770188	17.63609047204969	0.9999384806408923
Zt09_12_00371	IR01_48b.jg3218	228.46080913664596	236.705	0.9999380848944398
Zt09_7_00273	IR01_48b.jg2223	11.186054894409938	10.437057826086956	0.9999379901444813
Zt09_3_00207	IR01_48b.jg8021	422.52203389440996	438.326	0.9999379768062407
Zt09_6_00151	IR01_48b.jg4793	328.16809901863354	342.7223930062112	0.999938
Zt09_3_00496	IR01_48b.jg8362	5.998709900621118	6.217155925465838	0.9999377649744028
Zt09_7_00545	IR01_48b.jg2510	5.42158	5.625336316770186	0.9999376963976379
Zt09_5_00590	IR01_48b.jg7507	197.93657008074535	205.41650082608695	0.999938
Zt09_8_00157	IR01_48b.jg612	0.9061833105590062	0.9819922236024845	0.9999375221568316
Zt09_5_00105	IR01_48b.jg6987	266.2349299627329	276.31380367701865	0.9999369094904395
Zt09_4_00120	IR01_48b.jg5517	47.53562583850932	49.20641077018634	0.9999368446172638
Zt09_11_00409	IR01_48b.jg6742	110.95885214285714	115.83441790062112	0.9999367098878816
Zt09_12_00349	IR01_48b.jg3194	18.127857105590063	18.77535346583851	0.9999366412699485
Zt09_1_01328	IR01_48b.jg10389	24.17599051552795	25.188252751552795	0.9999365599453938
Zt09_2_00059	IR01_48b.jg3349	6.333047453416149	6.566498167701863	0.9999363689964459
Zt09_9_00353	IR01_48b.jg1586	6.233696732919254	6.46015	0.9999363092585815
Zt09_4_00626	IR01_48b.jg6044	8.102145248447204	8.38461	0.9999362794021084
Zt09_2_01092	IR01_48b.jg4404	22.634533838509316	23.474414683229814	0.9999361864625661
Zt09_11_00522	IR01_48b.jg6863	11.059151931677018	11.461335658385092	0.9999361139770938
Zt09_2_00683	IR01_48b.jg3989	12.538362099378881	12.988629173913044	0.9999359735267693
Zt09_2_01093	IR01_48b.jg4405	2098.832276677019	2176.670446416149	0.9999358510220977
Zt09_3_00482	IR01_48b.jg8350	22.051429931677017	22.863901795031055	0.9999358183526627
Zt09_5_00581	IR01_48b.jg7498	23.05054955900621	23.908986677018635	0.999936
Zt09_2_01008	IR01_48b.jg4323	1339.281839142857	1387.7006160869564	0.9999356374535552
Zt09_4_00613	IR01_48b.jg6031	7.239127366459627	7.501290633540373	0.9999350162602693
Zt09_5_00485	IR01_48b.jg7399	596.7257023167701	614.4074652484472	0.9999349655289508
Zt09_12_00233	IR01_48b.jg3079	8.13809	8.42597	0.9999349386612719
Zt09_7_00494	IR01_48b.jg2442	169.11594098136646	175.28389857142858	0.9999349230766659
Zt09_9_00282	IR01_48b.jg1509	14.212092745341614	14.730060273291926	0.9999348050026149
Zt09_19_00025	IR01_48b.jg4592	4.5120062298136645	4.66262	0.9999346493522746
Zt09_9_00340	IR01_48b.jg1572	2.0797681304347826	2.1543754347826085	0.9999345278059176
Zt09_6_00376	IR01_48b.jg5026	12.986719925465838	13.472324155279503	0.9999343633461039
Zt09_3_00793	IR01_48b.jg8669	3.5565787391304347	3.6889402857142857	0.9999343365530083
Zt09_5_00417	IR01_48b.jg7331	98.40942398136646	101.9116090310559	0.9999340196707747
Zt09_12_00246	IR01_48b.jg3091	13.667516409937889	14.15785048447205	0.9999336636558134
Zt09_1_01189	IR01_48b.jg10243	50.85924055900621	52.710065229813665	0.9999335775009209
Zt09_1_02108	IR01_48b.jg11190	14.08682155900621	14.586669267080746	0.9999335733535382
Zt09_6_00548	IR01_48b.jg5196	84.19337118012422	87.29662378260869	0.9999335725646034
Zt09_5_00662	IR01_48b.jg7585	3.863496714285714	4.001542304347826	0.999933
Zt09_5_00106	IR01_48b.jg6988	20.46940758385093	21.240577279503107	0.9999331824176286
Zt09_13_00010	IR01_48b.jg7	195.98756547204968	202.15913255279503	0.9999329788149564
Zt09_5_00562	IR01_48b.jg7478	7.864759677018633	8.149037795031056	0.999933
Zt09_2_00827	IR01_48b.jg4137	44.14249136645963	45.7774	0.9999329581337614
Zt09_8_00297	IR01_48b.jg757	31.716552062111802	32.89059250931677	0.9999329188420996
Zt09_2_01054	IR01_48b.jg4368	149.37130501863354	154.69011433540373	0.9999326504409801
Zt09_1_02113	IR01_48b.jg11195	25.40189149689441	26.293331838509317	0.9999326260814128
Zt09_1_00783	IR01_48b.jg9822	4.459956354037267	4.615049161490683	0.9999323316608402
Zt09_2_00144	IR01_48b.jg3436	16.366163571428572	17.005814652173914	0.999932
Zt09_4_00663	IR01_48b.jg6084	74.68979414285714	77.4816	0.9999322026493699
Zt09_1_00040	IR01_48b.jg9053	12.21084499378882	12.075293633540372	0.9999321278099962
Zt09_4_00047	IR01_48b.jg5440	29.110064788819876	30.18757450310559	0.9999320246079748
Zt09_8_00315	IR01_48b.jg777	36.044058739130435	37.35095244720497	0.9999319309643493
Zt09_11_00184	IR01_48b.jg6513	4.194497136645962	4.323155285714286	0.9999317630777307
Zt09_6_00004	IR01_48b.jg4649	4.58458	4.752298577639752	0.9999317383890426
Zt09_2_00530	IR01_48b.jg3824	7.47397	7.7503592360248446	0.9999317255646097
Zt09_1_01365	IR01_48b.jg10425	15.759064105590062	16.329557142857144	0.9999317118172062
Zt09_3_01034	IR01_48b.jg8908	4.587063596273292	4.754684335403726	0.9999314874384547
Zt09_11_00484	IR01_48b.jg6822	0.5835471428571428	0.603766	0.9999312722797261
Zt09_1_00636	IR01_48b.jg9675	42.47862189440994	43.98567885714286	0.9999312503068724
Zt09_1_02016	IR01_48b.jg11091	11.189140577639751	11.638197844720496	0.9999310671255041
Zt09_6_00179	IR01_48b.jg4821	0.45867639130434784	0.4751288322981366	0.9999308587814535
Zt09_2_00961	IR01_48b.jg4274	18.232175944099378	18.893601776397517	0.9999306425391102
Zt09_5_00384	IR01_48b.jg7294	164.17121983229814	170.35067511801242	0.9999306372906058
Zt09_6_00655	IR01_48b.jg5311	37.1191	38.4861	0.9999305693409851
Zt09_5_00263	IR01_48b.jg7163	34.500888105590064	35.79673254037267	0.9999304618478215
Zt09_12_00358	IR01_48b.jg3204	6.834576987577639	7.087892844720497	0.9999303672823255
Zt09_4_00560	IR01_48b.jg5975	4.438826807453416	4.6040214596273294	0.9999303257473873
Zt09_9_00452	IR01_48b.jg1695	17.50273694409938	18.150243211180126	0.9999302048136781
Zt09_12_00252	IR01_48b.jg3097	4.601814341614907	4.770296770186335	0.9999301576565938
Zt09_2_00813	IR01_48b.jg4123	163.43005458385093	169.4994334099379	0.9999301070912208
Zt09_7_00319	IR01_48b.jg2267	3.856877900621118	3.9998130869565216	0.9999300989665144
Zt09_6_00133	IR01_48b.jg4775	162.0828037453416	168.15	0.9999300553252721
Zt09_8_00396	IR01_48b.jg862	20.112146776397516	20.815394360248447	0.9999297249801202
Zt09_7_00623	IR01_48b.jg2593	0.00846637	0.00879553	0.9999296225255859
Zt09_5_00442	IR01_48b.jg7357	47.07090650310559	48.78284269565217	0.9999295188617998
Zt09_1_01524	IR01_48b.jg10586	33.77263347826087	35.05423872670807	0.9999294077267238
Zt09_12_00232	IR01_48b.jg3077	5.2766904285714284	5.4797649813664595	0.9999293464802165
Zt09_4_00589	IR01_48b.jg6006	13.189388074534161	13.666130838509316	0.9999291959183088
Zt09_6_00490	IR01_48b.jg5136	19.768793366459626	20.49534094409938	0.9999291073112512
Zt09_8_00705	IR01_48b.jg1180	26.719519298136646	27.696631546583852	0.9999290262002841
Zt09_2_00298	IR01_48b.jg3592	59.81693250310559	62.0752	0.9999284464762417
Zt09_7_00835	IR01_48b.jg2817	1.1890240683229814	1.230591608695652	0.9999283489165222
Zt09_7_00443	IR01_48b.jg2392	30.797380944099377	31.933867906832297	0.9999282774356386
Zt09_3_00289	IR01_48b.jg8107	33.15275944720497	34.3439	0.9999282466694615
Zt09_12_00296	IR01_48b.jg3142	2.483316602484472	2.574139695652174	0.9999282382136561
Zt09_12_00355	IR01_48b.jg3200	8.250137881987577	8.55843	0.9999281002215795
Zt09_6_00594	IR01_48b.jg5244	308.5403037142857	320.9142621304348	0.9999279693894727
Zt09_2_00837	IR01_48b.jg4147	97.15794974534161	100.6822790621118	0.9999278901711605
Zt09_8_00689	IR01_48b.jg1164	226.56216154037267	231.55386298136645	0.9999277369125755
Zt09_7_00532	IR01_48b.jg2487	262.86981388198757	272.6341420869565	0.9999276637027361
Zt09_8_00441	IR01_48b.jg909	402.1896008509317	417.00903140372674	0.999928
Zt09_5_00535	IR01_48b.jg7452	16.697177192546583	17.33647645341615	0.9999272798225576
Zt09_9_00376	IR01_48b.jg1611	16.020350391304348	16.995212105590063	0.9999272369673633
Zt09_1_00077	IR01_48b.jg9094	16.520200155279504	17.113335391304346	0.9999272246398767
Zt09_12_00389	IR01_48b.jg3237	8.225677608695651	8.50978	0.9999271259288083
Zt09_12_00234	IR01_48b.jg3080	23.728506701863353	24.60162748447205	0.9999270884451155
Zt09_1_00550	IR01_48b.jg9587	43.03570710559006	44.60094680745342	0.9999269769695021
Zt09_8_00231	IR01_48b.jg692	0.3680809440993789	0.37967849068322984	0.9999269487271161
Zt09_6_00150	IR01_48b.jg4792	235.6087642173913	244.5200610559006	0.999927
Zt09_2_00504	IR01_48b.jg3797	10.62861951552795	11.016647757763975	0.9999267951653991
Zt09_5_00273	IR01_48b.jg7174	60.431208093167704	62.61910544099379	0.9999266862826311
Zt09_7_00348	IR01_48b.jg2299	18.27685705590062	18.93304450931677	0.9999266120563631
Zt09_6_00632	IR01_48b.jg5283	46.23816865838509	47.89787542236025	0.9999264755849113
Zt09_9_00099	IR01_48b.jg1327	4.10268	4.25534	0.9999264553180528
Zt09_12_00240	IR01_48b.jg3085	46.47644153416149	48.194643596273295	0.9999263368838479
Zt09_10_00083	IR01_48b.jg11377	38.213485795031055	39.59053163354037	0.9999262797360261
Zt09_7_00397	IR01_48b.jg2349	67.11626297515528	69.49750302484472	0.9999260258069178
Zt09_11_00136	IR01_48b.jg6462	19.17034611801242	19.860344403726707	0.9999257373222641
Zt09_2_01009	IR01_48b.jg4324	62.25336505590062	64.5479	0.9999256326871022
Zt09_3_00098	IR01_48b.jg7911	23.24265104347826	23.797642695652176	0.9999255817337515
Zt09_2_00197	IR01_48b.jg3490	52.95446963354037	54.86121303726708	0.9999255399972207
Zt09_4_00661	IR01_48b.jg6082	146.95524086335405	152.11729573291925	0.9999252568625661
Zt09_1_00358	IR01_48b.jg9393	4.276884534161491	4.428964689440994	0.999925
Zt09_2_01024	IR01_48b.jg4338	1041.8038838012421	1058.1553150186335	0.9999251531101843
Zt09_6_00226	IR01_48b.jg4873	888.8690324099379	924.5225006645962	0.9999250406929147
Zt09_6_00132	IR01_48b.jg4774	75.99119860248447	79.14559744720496	0.9999248183893893
Zt09_6_00475	IR01_48b.jg5121	14.615105627329193	15.197283391304348	0.9999247946624925
Zt09_5_00635	IR01_48b.jg7559	2.5971908819875775	2.6997197888198756	0.9999247169082784
Zt09_3_01028	IR01_48b.jg8901	84.71974611180124	87.75293385093168	0.9999246686670439
Zt09_8_00158	IR01_48b.jg613	6.895756782608696	7.1592206086956525	0.9999242318170799
Zt09_3_00067	IR01_48b.jg7879	35.291544409937885	36.431348838509315	0.9999240392124358
Zt09_10_00093	IR01_48b.jg11387	11.124133751552796	11.516606863354037	0.9999239446020123
Zt09_6_00140	IR01_48b.jg4782	82.33459836645963	86.24993502484472	0.9999238435672332
Zt09_5_00162	IR01_48b.jg7054	66.9477	69.46156466459627	0.9999231273493393
Zt09_3_00267	IR01_48b.jg8085	161.71869116770188	167.48365214285715	0.9999231231457417
Zt09_7_00470	IR01_48b.jg2420	24.502114608695653	25.417096720496893	0.9999230453035732
Zt09_11_00018	IR01_48b.jg6334	10.504252099378881	10.893021763975156	0.9999228948349669
Zt09_4_00382	IR01_48b.jg5785	32.54687688198758	33.756388683229815	0.9999227475395563
Zt09_2_01122	IR01_48b.jg4434	0.634405	0.6588240931677019	0.999923
Zt09_1_00273	IR01_48b.jg9301	7.435302347826087	7.69384	0.9999226798032387
Zt09_10_00163	IR01_48b.jg11454	26.363922161490684	27.301996372670807	0.9999226335792892
Zt09_4_00479	IR01_48b.jg5891	14.695603217391305	15.240879341614907	0.9999225893709243
Zt09_2_00819	IR01_48b.jg4129	14.372144739130436	14.891805850931677	0.9999225885163664
Zt09_4_00505	IR01_48b.jg5920	1036.1237057950311	1076.581332689441	0.9999223717693031
Zt09_5_00802	IR01_48b.jg7743	103.63808568322982	107.71671476397516	0.9999222445064245
Zt09_4_00700	IR01_48b.jg6124	12.74065805590062	13.215901844720497	0.9999221995553589
Zt09_3_00513	IR01_48b.jg8379	8.471726341614907	8.787140062111801	0.9999220987709942
Zt09_5_00402	IR01_48b.jg7316	12.02260353416149	12.472101391304347	0.9999220943201024
Zt09_1_01141	IR01_48b.jg10196	264.2595419130435	273.86736104347824	0.9999215813532388
Zt09_20_00035	IR01_48b.jg402	1.0076267826086958	1.0461445714285715	0.9999215809944257
Zt09_9_00246	IR01_48b.jg1472	25.59501559006211	26.63212841614907	0.9999214737534926
Zt09_5_00239	IR01_48b.jg7140	55.12169975776398	57.10510045962733	0.9999213818816436
Zt09_2_00757	IR01_48b.jg4065	283.2155511552795	293.314	0.9999213784562582
Zt09_9_00286	IR01_48b.jg1513	9.33508	9.667690763975155	0.9999212764952637
Zt09_8_00582	IR01_48b.jg1054	11.363	11.78269049689441	0.9999212474658291
Zt09_1_01900	IR01_48b.jg10965	77.07235939130435	79.68589495031055	0.9999204277199061
Zt09_6_00360	IR01_48b.jg5010	111.53959230434782	115.64972287577639	0.9999204134592354
Zt09_4_00496	IR01_48b.jg5908	8.619161652173913	8.919160242236025	0.9999202553817443
Zt09_1_01531	IR01_48b.jg10594	5.887700732919255	6.106301782608695	0.9999202448940961
Zt09_10_00315	IR01_48b.jg11616	29.103732900621118	30.114982888198757	0.9999199951578119
Zt09_6_00144	IR01_48b.jg4786	26.52607401242236	27.469494919254657	0.9999199725482762
Zt09_7_00399	IR01_48b.jg2351	21.98211202484472	22.77524449689441	0.9999199576837342
Zt09_1_00799	IR01_48b.jg9839	35.60849638509317	36.90689231677019	0.9999199503277906
Zt09_2_00245	IR01_48b.jg3539	4.647263757763975	4.827039267080745	0.99992
Zt09_9_00494	IR01_48b.jg1738	4.772709937888199	4.9470032608695655	0.9999198988374255
Zt09_3_00725	IR01_48b.jg8600	35.895572366459625	37.235529782608694	0.9999198630924235
Zt09_2_00613	IR01_48b.jg3912	103.50307259006212	107.25432265217391	0.9999198305414947
Zt09_6_00136	IR01_48b.jg4778	15.153347068322981	15.690485329192546	0.9999196548385187
Zt09_1_01625	IR01_48b.jg10690	137.39258967080747	142.06086883850932	0.9999196169434609
Zt09_2_00833	IR01_48b.jg4143	11.274693583850931	11.672229813664597	0.9999193456786264
Zt09_8_00578	IR01_48b.jg1050	14.154578198757765	14.69912456521739	0.9999192429932968
Zt09_1_01290	IR01_48b.jg10350	38.603663708074535	40.02403804968944	0.9999191142175544
Zt09_2_00242	IR01_48b.jg3536	56.05643320496895	58.14235043478261	0.9999190252585433
Zt09_4_00706	IR01_48b.jg6131	8.231884795031055	8.536636465838509	0.9999189984458118
Zt09_4_00345	IR01_48b.jg5748	18.771168093167702	19.443230366459627	0.9999189909055433
Zt09_6_00146	IR01_48b.jg4788	106.26853095652174	110.51814901242236	0.9999187344027816
Zt09_1_01782	IR01_48b.jg10847	52.45996304347826	54.23865704347826	0.999919
Zt09_3_01142	IR01_48b.jg9012	75.00950647826087	77.79380653416149	0.9999186276894932
Zt09_2_00968	IR01_48b.jg4281	21.35193856521739	22.128533186335403	0.9999186233101768
Zt09_13_00281	IR01_48b.jg285	57.646232093167704	59.71338116149068	0.9999185655564413
Zt09_5_00823	IR01_48b.jg7763	7.2255839565217395	7.481599093167702	0.9999184652609949
Zt09_2_00969	IR01_48b.jg4282	127.07546085093168	131.0842739068323	0.9999182536207045
Zt09_7_00376	IR01_48b.jg2328	46.968156534161494	48.66520368322981	0.9999180182750979
Zt09_8_00244	IR01_48b.jg705	180.98426403726708	188.19218142236025	0.9999176855187817
Zt09_10_00450	IR01_48b.jg11753	197.4261489689441	205.24534085714285	0.9999176797415432
Zt09_3_00694	IR01_48b.jg8568	4.815237080745342	4.990392248447205	0.9999176021455007
Zt09_4_00054	IR01_48b.jg5449	8.649126782608695	8.963870397515528	0.9999175764103715
Zt09_6_00587	IR01_48b.jg5235	12.502303913043479	12.963879944099379	0.9999174874290115
Zt09_2_00085	IR01_48b.jg3375	166.26291547204968	173.05120360869566	0.9999172508133437
Zt09_2_00808	IR01_48b.jg4118	13.857865695652174	14.35321601863354	0.9999170157818512
Zt09_9_00450	IR01_48b.jg1693	14.684137559006212	15.270460869565218	0.9999170071745795
Zt09_5_00745	IR01_48b.jg7672	75.9735	78.77036657763975	0.999917
Zt09_8_00151	IR01_48b.jg606	8.746860242236025	9.063108801242237	0.9999167821020766
Zt09_5_00534	IR01_48b.jg7451	2.559930149068323	2.6600829316770187	0.9999167438206789
Zt09_8_00660	IR01_48b.jg1135	16.69184839751553	17.29009257142857	0.9999167294397073
Zt09_2_01020	IR01_48b.jg4334	27.887690447204967	28.90197854037267	0.9999167282341347
Zt09_13_00229	IR01_48b.jg227	35.543789291925464	36.72299165217391	0.9999165548782204
Zt09_5_00403	IR01_48b.jg7317	33.48728572670807	34.69969353416149	0.9999164506055083
Zt09_1_02010	IR01_48b.jg11085	38.64676865838509	39.93062150310559	0.9999163025613085
Zt09_5_00636	IR01_48b.jg7560	15.001089099378882	15.550886807453416	0.9999162467893468
Zt09_2_00628	IR01_48b.jg3927	9.824648440993789	10.181854223602485	0.999916
Zt09_8_00138	IR01_48b.jg592	6.321452310559006	6.548433968944099	0.9999159971382827
Zt09_2_00919	IR01_48b.jg4231	50.96418042857143	52.74138103726708	0.999916
Zt09_10_00503	IR01_48b.jg11808	6.299486149068323	6.535196726708074	0.999916
Zt09_4_00574	IR01_48b.jg5990	320.25613514285715	331.8039925031056	0.999916
Zt09_6_00645	IR01_48b.jg5297	98.31871047204969	101.91788992546584	0.9999158514074686
Zt09_1_00240	IR01_48b.jg9267	14.303403279503106	14.808936118012422	0.9999158502641893
Zt09_9_00070	IR01_48b.jg1297	31.411174285714285	32.53192571428571	0.9999156630278468
Zt09_6_00085	IR01_48b.jg4725	6.674370732919255	6.909787285714286	0.999916
Zt09_5_00719	IR01_48b.jg7645	29.356433633540373	31.976034608695652	0.9999155973181263
Zt09_3_00596	IR01_48b.jg8465	6.644870614906832	6.891192422360248	0.999915
Zt09_6_00416	IR01_48b.jg5061	129.1791100621118	132.98470120496896	0.9999150042908931
Zt09_2_01019	IR01_48b.jg4333	14.62162949689441	15.162927689440993	0.9999149945775254
Zt09_5_00104	IR01_48b.jg6986	18.9445	19.65263411180124	0.9999149295626358
Zt09_1_00635	IR01_48b.jg9674	123.26457911180124	127.75729199378883	0.999915
Zt09_12_00352	IR01_48b.jg3197	10.848520881987577	11.26599494409938	0.9999147696012447
Zt09_4_00492	IR01_48b.jg5904	29.38279613664596	30.28452308074534	0.9999147464449775
Zt09_8_00532	IR01_48b.jg1005	30.65741958385093	31.797318627329194	0.9999145962624152
Zt09_3_00460	IR01_48b.jg8283	3.8673302670807455	4.012104360248447	0.9999145309403189
Zt09_8_00162	IR01_48b.jg617	8.926153739130434	9.278270118012422	0.9999143712320069
Zt09_3_00464	IR01_48b.jg8287	5.709747888198757	5.922378906832298	0.9999143382291303
Zt09_3_00498	IR01_48b.jg8364	194.02466970807453	201.08256941614906	0.9999142118887387
Zt09_1_01165	IR01_48b.jg10218	17.567867192546583	18.19977543478261	0.9999142068673139
Zt09_4_00547	IR01_48b.jg5962	34.82617593167702	36.1743	0.9999140836212697
Zt09_1_01528	IR01_48b.jg10590	15.462871416149069	16.02628294409938	0.9999140725518911
Zt09_8_00743	IR01_48b.jg1217	10.719525447204969	11.115899093167702	0.9999137437222783
Zt09_4_00591	IR01_48b.jg6008	7.484482186335404	7.7929	0.9999137417106284
Zt09_7_00802	IR01_48b.jg2783	0.0609366	0.0627477	0.9999137402455339
Zt09_1_01256	IR01_48b.jg10311	242.9941398136646	254.11897054037266	0.9999135709526743
Zt09_6_00149	IR01_48b.jg4791	466.2022826645963	483.45735342236026	0.9999135029268259
Zt09_3_01092	IR01_48b.jg8968	170.59456299378883	176.38970757142857	0.9999133007742099
Zt09_9_00481	IR01_48b.jg1724	11.961525322981366	12.407954136645962	0.999913
Zt09_11_00460	IR01_48b.jg6796	29.95723950931677	31.05747385093168	0.9999131752779267
Zt09_1_00955	IR01_48b.jg9999	65.28133358385094	67.5904	0.9999130046849001
Zt09_9_00328	IR01_48b.jg1560	0.677655	0.7023377888198757	0.9999128816760067
Zt09_4_00273	IR01_48b.jg5672	40.66026130434783	42.04242035403727	0.9999126820686935
Zt09_4_00735	IR01_48b.jg6164	176.83324549068323	183.1386187142857	0.9999126424043319
Zt09_1_02109	IR01_48b.jg11191	40.38786694409938	41.836329385093165	0.9999126080342828
Zt09_9_00391	IR01_48b.jg1629	43.50742953416149	45.07296952795031	0.999912
Zt09_2_00738	IR01_48b.jg4046	32.50396111180124	33.67804314906832	0.9999124239242654
Zt09_3_00740	IR01_48b.jg8615	76.83778565217392	79.75501004968945	0.9999123718882821
Zt09_6_00495	IR01_48b.jg5142	21.427581198757764	22.21420937267081	0.9999123233435382
Zt09_7_00353	IR01_48b.jg2304	67.47339152795031	69.8822	0.9999121288515784
Zt09_12_00142	IR01_48b.jg2985	34.79855253416149	36.09784240372671	0.999912
Zt09_6_00432	IR01_48b.jg5077	28.740460677018632	29.798125378881988	0.9999120106773035
Zt09_6_00330	IR01_48b.jg4981	9.397542322981366	9.736496937888198	0.999912
Zt09_1_01049	IR01_48b.jg10101	12.244043310559006	12.689397198757764	0.999912
Zt09_5_00160	IR01_48b.jg7051	53.115001838509315	55.099430844720494	0.9999116458303489
Zt09_4_00310	IR01_48b.jg5712	101.09335930434783	104.87298632298136	0.9999115436402922
Zt09_1_01405	IR01_48b.jg10462	169.24951239130434	175.60962214285715	0.999912
Zt09_3_00071	IR01_48b.jg7883	31.916364260869564	33.035988155279504	0.999911
Zt09_2_00794	IR01_48b.jg4103	243.69870730434783	251.82976904347825	0.9999113373739253
Zt09_11_00056	IR01_48b.jg6373	66.52263864596273	68.99151789440994	0.9999113332096451
Zt09_1_00079	IR01_48b.jg9096	166.70159249068323	173.13883150931676	0.9999112789282085
Zt09_2_00811	IR01_48b.jg4121	41.76973365838509	43.272566795031054	0.9999112050295527
Zt09_1_00884	IR01_48b.jg9927	98.65118070186335	102.23690367080745	0.9999110210962348
Zt09_1_01827	IR01_48b.jg10889	4.702186571428571	4.881843807453416	0.9999109904549268
Zt09_1_01155	IR01_48b.jg10208	57.03558151552795	59.02757721118012	0.9999109254348018
Zt09_1_01507	IR01_48b.jg10566	33.811594335403726	35.06483326708074	0.9999108265941631
Zt09_3_00613	IR01_48b.jg8484	37.488020795031055	38.87217081987578	0.999911
Zt09_4_00684	IR01_48b.jg6106	31.051056204968944	32.17497533540373	0.9999105093580117
Zt09_3_00514	IR01_48b.jg8382	7.808349366459628	8.37446	0.99991
Zt09_1_00748	IR01_48b.jg9788	15.359562422360248	15.962020900621118	0.9999102791347425
Zt09_1_00890	IR01_48b.jg9933	5.697901807453416	5.896577515527951	0.9999102681971227
Zt09_1_00803	IR01_48b.jg9844	11.83870794409938	12.27233353416149	0.9999100239852977
Zt09_7_00501	IR01_48b.jg2451	21.029294285714286	21.759504391304347	0.9999099174417669
Zt09_2_00921	IR01_48b.jg4233	67.08590366459627	69.6019	0.9999097869386958
Zt09_11_00081	IR01_48b.jg6401	19.962385627329194	20.695386093167702	0.9999095435472033
Zt09_3_00872	IR01_48b.jg8749	11.341116236024845	11.76346953416149	0.9999094845366332
Zt09_2_00194	IR01_48b.jg3487	21.448615788819875	22.24741097515528	0.9999093832575611
Zt09_5_00572	IR01_48b.jg7488	9.459653086956521	9.852848888198757	0.9999093505915799
Zt09_5_00574	IR01_48b.jg7490	3.107999304347826	3.218176850931677	0.9999092127253664
Zt09_1_01347	IR01_48b.jg10406	18.44160436645963	19.14023359627329	0.999909
Zt09_11_00148	IR01_48b.jg6474	107.77980063354038	111.99232604347826	0.9999091347080868
Zt09_8_00656	IR01_48b.jg1131	33.70835400621118	34.94131865838509	0.9999089696984251
Zt09_20_00069	IR01_48b.jg432	72.91293705590063	75.63747325465839	0.9999089310584955
Zt09_2_00696	IR01_48b.jg4003	98.01434257763975	101.64356189440994	0.9999089032864764
Zt09_13_00285	IR01_48b.jg289	11.176424546583851	11.586705875776397	0.9999088528265392
Zt09_4_00010	IR01_48b.jg5396	7.223388795031056	7.486853167701863	0.9999088204188945
Zt09_4_00090	IR01_48b.jg5487	243.9748824099379	252.5553694968944	0.9999084943711771
Zt09_3_00522	IR01_48b.jg8391	10.080585335403727	10.42725544099379	0.9999084899566827
Zt09_6_00099	IR01_48b.jg4739	11.297849049689441	11.71394499378882	0.9999084466118816
Zt09_1_02053	IR01_48b.jg11129	26.310977757763975	27.256546832298138	0.9999084120095563
Zt09_2_00979	IR01_48b.jg4294	36.6046	37.93850803726708	0.9999083496349054
Zt09_8_00732	IR01_48b.jg1207	6.192847894409938	6.418251434782609	0.9999083055294439
Zt09_11_00324	IR01_48b.jg6662	20.810949236024843	21.589002770186337	0.999908
Zt09_13_00098	IR01_48b.jg91	11.181505888198759	11.60516055279503	0.9999082631116902
Zt09_7_00617	IR01_48b.jg2587	0.20991257142857142	0.2181406894409938	0.9999080773881296
Zt09_4_00616	IR01_48b.jg6034	11.854396260869565	12.295408683229814	0.9999079939180978
Zt09_7_00349	IR01_48b.jg2300	24.754218565217393	25.65185703726708	0.9999079525858917
Zt09_1_01360	IR01_48b.jg10419	13.61767801863354	14.637790484472049	0.9999078675326591
Zt09_2_00973	IR01_48b.jg4286	17.276729869565216	17.910372639751554	0.9999076004026656
Zt09_2_01155	IR01_48b.jg4475	37.064566751552796	37.88029747204969	0.9999075824585131
Zt09_9_00310	IR01_48b.jg1541	4.23325	4.388253565217392	0.9999074529304111
Zt09_2_00287	IR01_48b.jg3581	14.764451757763975	16.05767901863354	0.9999071590849469
Zt09_3_00595	IR01_48b.jg8464	10.69701099378882	11.102473770186336	0.9999071532725636
Zt09_3_00072	IR01_48b.jg7884	9.621284322981367	9.961938658385094	0.9999069957289682
Zt09_1_00648	IR01_48b.jg9687	252.99089267701862	262.0745210993789	0.9999069726714123
Zt09_6_00079	IR01_48b.jg4718	3.6845025093167703	3.8113731242236026	0.999907
Zt09_5_00250	IR01_48b.jg7151	1.8944788198757765	1.9659032236024845	0.9999068528940329
Zt09_6_00153	IR01_48b.jg4796	57.46977505590062	59.638480925465835	0.9999066708225369
Zt09_2_00277	IR01_48b.jg3570	187.71642295652174	193.6523261552795	0.9999064617408112
Zt09_5_00807	IR01_48b.jg7748	8.555770397515529	9.00302	0.9999063022785044
Zt09_1_01352	IR01_48b.jg10411	64.6684	67.01961973291925	0.999906
Zt09_9_00406	IR01_48b.jg1647	107.13040556521739	110.98125862111802	0.9999062514705623
Zt09_6_00102	IR01_48b.jg4742	17.890886565217393	18.952064745341616	0.9999061647899204
Zt09_3_01035	IR01_48b.jg8909	4.5511610310559005	4.638360130434783	0.9999059166848271
Zt09_6_00025	IR01_48b.jg4666	15.542885695652174	16.117801869565216	0.999906
Zt09_5_00630	IR01_48b.jg7552	5.510664869565217	5.73411	0.9999057470225812
Zt09_5_00631	IR01_48b.jg7553	3.5944827142857143	3.7309	0.9999055333828322
Zt09_11_00389	IR01_48b.jg6723	8.195807136645962	8.820770701863355	0.999905
Zt09_1_01313	IR01_48b.jg10374	7.820908248447205	8.117181031055901	0.9999053866029268
Zt09_7_00363	IR01_48b.jg2314	4.164333298136646	4.322865260869565	0.9999053726376897
Zt09_2_00453	IR01_48b.jg3751	3.8843225341614906	4.028971409937888	0.9999053710391731
Zt09_4_00539	IR01_48b.jg5955	3.4710430807453414	3.594411304347826	0.9999052129288634
Zt09_8_00492	IR01_48b.jg962	4.666687093167702	4.834127211180125	0.9999050685935457
Zt09_3_00432	IR01_48b.jg8255	52.621730894409936	54.40574407453416	0.9999049358582568
Zt09_1_01631	IR01_48b.jg10696	23.70041154658385	24.431243782608696	0.9999048812130055
Zt09_11_00500	IR01_48b.jg6839	16.445664614906832	16.992362354037265	0.9999047421730789
Zt09_7_00515	IR01_48b.jg2468	185.1631972484472	192.0089427453416	0.9999047367591511
Zt09_1_01928	IR01_48b.jg10997	68.50459094409938	70.87589988819876	0.9999044284441376
Zt09_2_01087	IR01_48b.jg4399	31.353055782608696	32.50146401863354	0.999904
Zt09_12_00164	IR01_48b.jg3007	197.51340845962733	204.93066354658384	0.9999041682395952
Zt09_2_01023	IR01_48b.jg4337	17.18722945962733	17.81575136024845	0.9999041564887818
Zt09_3_00463	IR01_48b.jg8286	20.07003038509317	20.851857180124224	0.9999041418071403
Zt09_1_01927	IR01_48b.jg10995	71.542	74.59135296273291	0.9999040973959383
Zt09_7_00473	IR01_48b.jg2423	16.17161349689441	16.770499378881986	0.999904
Zt09_1_01879	IR01_48b.jg10943	30.513346248447206	31.660644726708075	0.9999039703523126
Zt09_11_00395	IR01_48b.jg6729	46.02649902484472	47.66752796273292	0.999904
Zt09_4_00629	IR01_48b.jg6047	14.403685788819876	14.92256197515528	0.9999038229841924
Zt09_7_00380	IR01_48b.jg2332	200.59287665838508	207.87715455900621	0.9999036742868568
Zt09_4_00694	IR01_48b.jg6118	12.536214745341615	12.993325931677019	0.999903
Zt09_2_00828	IR01_48b.jg4138	17.331894347826086	17.962589913043477	0.9999031740956322
Zt09_9_00249	IR01_48b.jg1475	36.773420677018635	38.06271954658385	0.9999031695117914
Zt09_2_00269	IR01_48b.jg3561	57.373432832298136	59.563373795031055	0.9999031620010533
Zt09_7_00461	IR01_48b.jg2410	13.322819273291925	13.774525242236024	0.9999031564085291
Zt09_4_00628	IR01_48b.jg6046	9.605814602484472	9.966798260869565	0.9999031385421423
Zt09_13_00083	IR01_48b.jg76	1213.1860330807453	1243.9765981180124	0.9999031365119798
Zt09_1_01568	IR01_48b.jg10633	29.52064149689441	30.54153795031056	0.9999030701020492
Zt09_2_00759	IR01_48b.jg4067	4.101958229813665	4.257731024844721	0.9999029532676729
Zt09_4_00321	IR01_48b.jg5723	43.226689422360245	44.779657683229814	0.9999028934847962
Zt09_3_00342	IR01_48b.jg8159	42.91118559627329	44.48840728571429	0.9999028730254533
Zt09_3_00606	IR01_48b.jg8477	22.642685397515528	23.454916440993788	0.9999028657200155
Zt09_7_00289	IR01_48b.jg2238	8.196513534161491	8.497116080745341	0.9999026628290603
Zt09_1_01122	IR01_48b.jg10177	14.395844826086956	14.914032068322982	0.9999025712726355
Zt09_6_00617	IR01_48b.jg5267	66.91584799378882	68.95524604347825	0.9999024867250412
Zt09_1_01866	IR01_48b.jg10929	45.699890049689444	47.34789706832298	0.9999023634719321
Zt09_9_00516	IR01_48b.jg1760	123.20438218633541	127.90756066459628	0.9999022601923899
Zt09_7_00320	IR01_48b.jg2268	9.302265055900621	9.585085627329192	0.9999020855575668
Zt09_11_00331	IR01_48b.jg6669	15.41739149068323	15.997403745341614	0.9999019275915794
Zt09_6_00439	IR01_48b.jg5085	54.363100819875775	56.29642526086956	0.9999018774728132
Zt09_11_00073	IR01_48b.jg6392	183.31585232298136	191.011	0.9999017225934155
Zt09_12_00180	IR01_48b.jg3024	41.33650320496894	42.82898955900621	0.999902
Zt09_5_00707	IR01_48b.jg7632	41.68111876397516	43.17464634161491	0.9999016795501801
Zt09_6_00472	IR01_48b.jg5118	9.428734795031056	9.774293788819875	0.9999016652749355
Zt09_7_00117	IR01_48b.jg2057	21.326187732919255	22.098757341614906	0.999901
Zt09_1_01289	IR01_48b.jg10349	27.46101553416149	28.446175801242237	0.9999009882595905
Zt09_1_01915	IR01_48b.jg10981	7.146583080745342	7.414178913043478	0.9999008500102096
Zt09_10_00332	IR01_48b.jg11634	80.90210888819875	83.69003973291926	0.99990066775561115
Zt09_5_00202	IR01_48b.jg7103	58.35682360869565	60.57483592546584	0.9999006415105965
Zt09_6_00326	IR01_48b.jg4977	83.38218324223602	86.4456	0.9999004309866069
Zt09_12_00045	IR01_48b.jg2881	21.620608795031057	22.420424763975156	0.9999000924216582
Zt09_2_00934	IR01_48b.jg4246	16.43	16.99241599378882	0.9998996778750225
Zt09_11_00353	IR01_48b.jg6692	10.414160714285714	10.795	0.9998995478169882
Zt09_11_00347	IR01_48b.jg6686	46.64597216149068	48.31315852173913	0.9998995185129536
Zt09_2_00807	IR01_48b.jg4117	39.01760846583851	40.41715737888199	0.9998994201978596
Zt09_9_00275	IR01_48b.jg1502	220.70488462111803	229.0488970931677	0.9998991151943447
Zt09_3_01025	IR01_48b.jg8898	13.376012571428571	13.862476608695653	0.9998987833722227
Zt09_1_00750	IR01_48b.jg9790	135.1818771863354	140.2178956273292	0.9998987568449487
Zt09_1_01622	IR01_48b.jg10687	10.061409906832298	10.43156152173913	0.999899
Zt09_6_00137	IR01_48b.jg4779	14.264399726708074	14.756276316770187	0.9998986757390094
Zt09_1_01321	IR01_48b.jg10382	65.82641107453416	68.1496	0.9998986222586989
Zt09_4_00423	IR01_48b.jg5829	38.415330503105594	39.803501403726706	0.9998983343217471
Zt09_1_00716	IR01_48b.jg9756	44.168120012422364	45.72263221739131	0.9998983111170741
Zt09_3_00704	IR01_48b.jg8579	60.64022788198758	62.8141	0.9998982917581284
Zt09_2_00211	IR01_48b.jg3503	77.43943684472049	80.36442636645963	0.9998981910517615
Zt09_4_00671	IR01_48b.jg6091	2.2608340683229815	2.3480177950310557	0.999898
Zt09_6_00225	IR01_48b.jg4872	218.1298859006211	226.09783681987577	0.9998979490232834
Zt09_2_00941	IR01_48b.jg4253	6.857113763975155	7.112543739130435	0.9998976773520291
Zt09_2_00055	IR01_48b.jg3345	16.15381698136646	16.745046453416148	0.9998975422345268
Zt09_4_00645	IR01_48b.jg6063	84.77775663975156	88.19032737888199	0.9998973005684034
Zt09_8_00622	IR01_48b.jg1095	282.79886004968944	291.94337118012425	0.9998973002281023
Zt09_1_01332	IR01_48b.jg10393	330.57823044099376	343.6943064409938	0.9998972350504036
Zt09_1_01599	IR01_48b.jg10663	80.95814880745341	83.85379942236025	0.9998972265930117
Zt09_3_00954	IR01_48b.jg8827	11.01823895031056	11.421367701863353	0.9998970303312912
Zt09_21_00044	IR01_48b.jg1914	109.20538818012422	113.68913236645963	0.9998969477197995
Zt09_1_01546	IR01_48b.jg10609	95.14477033540372	98.5278	0.999897
Zt09_9_00271	IR01_48b.jg1498	43.84391818012423	45.469494043478264	0.9998968120193757
Zt09_2_00989	IR01_48b.jg4304	16.099727155279503	16.691765111801242	0.9998967567012953
Zt09_4_00394	IR01_48b.jg5797	32.93017492546584	34.19384981987578	0.9998967438988438
Zt09_1_01310	IR01_48b.jg10371	17.653748086956522	18.30145844720497	0.9998963002829682
Zt09_11_00519	IR01_48b.jg6860	11.831201192546583	12.29428654037267	0.9998962132246029
Zt09_1_01359	IR01_48b.jg10418	476.9748989068323	494.51322909937886	0.9998961138483303
Zt09_3_00700	IR01_48b.jg8575	3.989993354037267	4.156004118012422	0.9998960255708632
Zt09_1_00127	IR01_48b.jg9146	27.7034	28.73456339751553	0.9998960129938302
Zt09_1_01598	IR01_48b.jg10662	166.12733188819877	171.92896885093168	0.9998958375580113
Zt09_1_01397	IR01_48b.jg10456	57.751	59.815723440993786	0.9998953376112345
Zt09_2_00140	IR01_48b.jg3432	12.167477422360248	12.599042335403727	0.9998948059983089
Zt09_10_00115	IR01_48b.jg11407	529.4936288819875	555.119	0.9998947629510488
Zt09_1_00821	IR01_48b.jg9862	41.689952186335404	43.19349074534161	0.9998947435322634
Zt09_2_00752	IR01_48b.jg4061	95.89582373291925	99.53687779503106	0.9998945268041947
Zt09_20_00042	IR01_48b.jg408	0.6036775962732919	0.6339301614906833	0.9998944190845388
Zt09_1_01457	IR01_48b.jg10515	14.220845844720497	14.747070621118013	0.9998942873896413
Zt09_2_01007	IR01_48b.jg4322	6.480521801242236	6.717635571428572	0.9998942781592639
Zt09_1_00743	IR01_48b.jg9783	8.641082583850931	8.962520732919256	0.9998941474710212
Zt09_9_00262	IR01_48b.jg1489	4.941799645962733	5.099266695652174	0.9998941251418862
Zt09_3_01091	IR01_48b.jg8967	7.074279875776398	7.335634931677019	0.9998939607864161
Zt09_1_01124	IR01_48b.jg10179	8.169066391304348	8.455030093167702	0.9998938809898125
Zt09_13_00017	IR01_48b.jg10	5.2488211614906835	5.440204838509317	0.9998938607097754
Zt09_5_00191	IR01_48b.jg7092	27.130499763975156	28.146643155279502	0.999894
Zt09_7_00474	IR01_48b.jg2424	0.6184220807453417	0.6417437391304348	0.9998934858417827
Zt09_1_00602	IR01_48b.jg9641	14.093255012422361	14.626317248447204	0.9998934450268975
Zt09_2_00219	IR01_48b.jg3511	91.9605	95.34971608074534	0.999893
Zt09_5_00815	IR01_48b.jg7756	37.58390168322981	32.30038263354037	0.9998932452958794
Zt09_3_00497	IR01_48b.jg8363	55.50884539130435	57.58872753416149	0.9998930909892073
Zt09_21_00050	IR01_48b.jg1919	21.023483242236026	21.818322708074533	0.9998929290366704
Zt09_3_00561	IR01_48b.jg8430	17.83088901242236	18.477831826086955	0.9998929165719005
Zt09_9_00201	IR01_48b.jg1427	12.802080919254658	13.26923550310559	0.9998928653875377
Zt09_7_00495	IR01_48b.jg2443	146.34056565217392	151.88621149068322	0.9998927740446558
Zt09_6_00443	IR01_48b.jg5089	155.83999449068324	161.21657198757765	0.9998926714893458
Zt09_10_00028	IR01_48b.jg11318	6.031596204968944	6.33668	0.9998926283843501
Zt09_6_00086	IR01_48b.jg4726	5.225747782608695	5.403331925465839	0.9998926229756773
Zt09_5_00759	IR01_48b.jg7686	21.305434173913042	22.10993548447205	0.9998925320180695
Zt09_4_00187	IR01_48b.jg5586	5.194951577639752	5.3792541428571425	0.9998924621945599
Zt09_9_00378	IR01_48b.jg1614	13.99248900621118	14.48854046583851	0.9998924107954014
Zt09_10_00276	IR01_48b.jg11574	60.6413	62.935765664596275	0.9998921516080413
Zt09_1_01617	IR01_48b.jg10681	28.10547683850932	29.128506819875778	0.9998918653963983
Zt09_2_00990	IR01_48b.jg4305	13.838803857142857	14.345800347826087	0.9998918290131522
Zt09_8_00225	IR01_48b.jg686	1.3617807763975156	1.416692155279503	0.9998918276098084
Zt09_5_00277	IR01_48b.jg7178	6.682230242236025	6.93133	0.9998917739974138
Zt09_3_00701	IR01_48b.jg8576	37.28804241614907	38.65643774534161	0.9998917033745569
Zt09_6_00247	IR01_48b.jg4894	22.497789229813666	23.5441	0.9998914277067973
Zt09_2_00662	IR01_48b.jg3962	30.70558950310559	31.846688229813665	0.9998911867637394
Zt09_9_00349	IR01_48b.jg1582	21.17722459006211	21.940947161490683	0.9998911042131109
Zt09_2_00101	IR01_48b.jg3389	116.42260239751553	120.82636391304348	0.9998910658130412
Zt09_11_00370	IR01_48b.jg6703	1595.534085931677	1652.9634820062113	0.9998910501574629
Zt09_5_00652	IR01_48b.jg7575	27.125183826086957	28.160178720496894	0.9998910194380667
Zt09_5_00461	IR01_48b.jg7374	166.66107936024844	172.80200454658385	0.9998909059756416
Zt09_1_00041	IR01_48b.jg9054	49.24031676397516	51.02712139751553	0.9998908118143538
Zt09_10_00311	IR01_48b.jg11609	3.403499267080745	3.526215652173913	0.9998907109572297
Zt09_2_00663	IR01_48b.jg3963	13.250038689440993	13.741719111801242	0.9998906441646043
Zt09_9_00351	IR01_48b.jg1584	7.8387141428571425	8.127417167701863	0.9998906439848688
Zt09_6_00317	IR01_48b.jg4967	49.10935144720497	50.958145726708075	0.9998905236083374
Zt09_3_00187	IR01_48b.jg8003	11.895730677018634	12.35856501863354	0.9998904456343027
Zt09_1_01626	IR01_48b.jg10691	15.380996770186336	15.93866746583851	0.9998904080609904
Zt09_2_00420	IR01_48b.jg3717	78.06957317391304	80.99721877639752	0.9998902666651508
Zt09_11_00054	IR01_48b.jg6371	7.026019254658385	7.299656937888199	0.9998901791097224
Zt09_4_00069	IR01_48b.jg5466	37.16907623602484	38.51953951552795	0.99989
Zt09_3_00226	IR01_48b.jg8042	38.29948756521739	39.717381664596275	0.9998900328614592
Zt09_6_00223	IR01_48b.jg4870	188.90963124223603	195.80524288819876	0.99989
Zt09_12_00423	IR01_48b.jg3277	71.20869052173913	73.86978196273292	0.9998896757490044
Zt09_3_00683	IR01_48b.jg8553	3.705727559006211	3.9868782298136645	0.9998896706984227
Zt09_1_01772	IR01_48b.jg10838	25.393494322981365	26.344798310559007	0.9998896010329431
Zt09_2_00250	IR01_48b.jg3543	27.76648543478261	28.81019736024845	0.9998893326039058
Zt09_4_00254	IR01_48b.jg5654	157.35874932919253	163.09610244099377	0.9998891151493841
Zt09_2_00479	IR01_48b.jg3778	95.54126519254659	98.32010752173913	0.9998889922260232
Zt09_13_00016	IR01_48b.jg9	3.695109409937888	3.834321409937888	0.9998889670924812
Zt09_6_00591	IR01_48b.jg5240	119.59679229192547	123.99656736645963	0.9998888979618876
Zt09_2_00751	IR01_48b.jg4060	4.744098086956522	4.917256099378882	0.9998888655707144
Zt09_1_01604	IR01_48b.jg10668	28.148760074534163	29.160215677018634	0.9998888126227408
Zt09_1_01106	IR01_48b.jg10160	24.192378223602486	25.048158621118013	0.9998887862412483
Zt09_12_00422	IR01_48b.jg3276	9.164846937888198	9.512410167701864	0.9998887261239751
Zt09_3_00239	IR01_48b.jg8054	25.94646500621118	26.903442776397515	0.9998886981934529
Zt09_4_00190	IR01_48b.jg5589	22.54921792546584	23.223003633540372	0.9998886343038632
Zt09_8_00638	IR01_48b.jg1112	39.29229602484472	40.77466860869565	0.9998885816108937
Zt09_2_01018	IR01_48b.jg4332	46.268401757763975	48.22773545962733	0.9998885237246807
Zt09_5_00567	IR01_48b.jg7483	615.0401891180124	772.4433619503106	0.9998885233082573
Zt09_3_01108	IR01_48b.jg8983	48.17674539130435	50.091391621118014	0.9998885166752405
Zt09_8_00181	IR01_48b.jg639	14.199136335403727	14.689370726708075	0.9998882230979008
Zt09_8_00224	IR01_48b.jg685	11.400825354037266	11.835814217391304	0.9998881480880725
Zt09_1_02072	IR01_48b.jg11151	170.90543122981367	177.0721241925466	0.9998880842000752
Zt09_8_00723	IR01_48b.jg1198	40.4527	41.97099658385093	0.9998880273115177
Zt09_3_00499	IR01_48b.jg8365	7.4743379937888195	7.741289683229813	0.9998879132870522
Zt09_3_00732	IR01_48b.jg8607	9.82663	10.192477366459627	0.9998878645425456
Zt09_11_00134	IR01_48b.jg6459	4.398406614906833	4.564840683229813	0.9998877041978311
Zt09_5_00188	IR01_48b.jg7089	52.568435776397514	54.5867	0.9998876557101998
Zt09_1_00672	IR01_48b.jg9710	2.2945930559006213	2.392832453416149	0.9998876248111872
Zt09_1_02105	IR01_48b.jg11188	34.57982342236025	35.96906799378882	0.9998875365421022
Zt09_1_00828	IR01_48b.jg9870	0.3710780186335404	0.3798943850931677	0.9998873980216689
Zt09_5_00432	IR01_48b.jg7346	17.37897405590062	18.019728198757765	0.9998873483685932
Zt09_2_00991	IR01_48b.jg4306	73.84544094409938	76.62267594409938	0.9998872477436512
Zt09_3_00893	IR01_48b.jg8770	16.897423875776397	17.436326645962733	0.9998872261559794
Zt09_1_00190	IR01_48b.jg9214	239.75971421118012	248.78745885093167	0.9998872031504492
Zt09_3_00200	IR01_48b.jg8016	9.713684782608695	10.065505142857143	0.999887
Zt09_13_00324	IR01_48b.jg324	10.577264310559006	10.970567204968944	0.9998871763852185
Zt09_1_01177	IR01_48b.jg10231	34.05027571428571	35.274737670807454	0.9998871104392955
Zt09_10_00281	IR01_48b.jg11579	21.213212186335404	21.989182776397517	0.9998869058358317
Zt09_10_00216	IR01_48b.jg11509	77.01153001242236	80.03373129813664	0.999887
Zt09_9_00333	IR01_48b.jg1566	30.768135968944097	31.876350931677017	0.9998867731209438
Zt09_4_00279	IR01_48b.jg5679	225.0786760931677	233.083	0.9998867371867011
Zt09_12_00022	IR01_48b.jg2854	9.90522	10.258584118012422	0.9998866157173032
Zt09_2_01021	IR01_48b.jg4335	34.00698986956522	35.25363300621118	0.999886
Zt09_4_00071	IR01_48b.jg5468	182.80721998757764	189.84769560248446	0.9998862713890672
Zt09_10_00190	IR01_48b.jg11481	155.61414616770188	161.23583774534163	0.999886
Zt09_7_00499	IR01_48b.jg2449	28.948976354037267	29.983759714285714	0.9998861202534192
Zt09_4_00705	IR01_48b.jg6130	26.577785801242236	27.57982886956522	0.9998860780912031
Zt09_2_00814	IR01_48b.jg4124	4.63849	4.805067987577639	0.9998860120247359
Zt09_11_00350	IR01_48b.jg6689	38.95184878881987	40.418427689440996	0.9998859221636337
Zt09_5_00680	IR01_48b.jg7605	42.22938539130435	43.780446608695655	0.9998858289095256
Zt09_7_00154	IR01_48b.jg2097	7.467549652173913	7.739099447204969	0.9998857843494696
Zt09_3_00031	IR01_48b.jg7837	36.947428763975154	38.33204434161491	0.9998856521507035
Zt09_4_00567	IR01_48b.jg5982	51.3152	53.047987385093165	0.9998856460061618
Zt09_11_00180	IR01_48b.jg6509	107.07210860248448	110.7887940310559	0.9998856294192424
Zt09_2_01075	IR01_48b.jg4389	63.103641149068324	65.4814	0.9998855217003265
Zt09_9_00270	IR01_48b.jg1497	21.89114395031056	23.836167652173913	0.9998854268286967
Zt09_9_00149	IR01_48b.jg1374	29.295197378881987	30.906945180124225	0.9998853119095281
Zt09_5_00533	IR01_48b.jg7450	14.703445409937888	15.239106975155279	0.9998852574400671
Zt09_5_00524	IR01_48b.jg7441	64.0703	66.16617733540373	0.9998852548992537
Zt09_8_00704	IR01_48b.jg1179	1.9278720931677018	1.9987316521739131	0.9998849896278887
Zt09_6_00193	IR01_48b.jg4838	195.76168266459626	201.58568770807454	0.9998848858871144
Zt09_2_00806	IR01_48b.jg4116	20.336152248447206	21.104000372670807	0.9998848126961906
Zt09_4_00573	IR01_48b.jg5988	65.20664035403726	63.92950341614907	0.9998847595969705
Zt09_5_00521	IR01_48b.jg7437	157.05948761490683	162.62566092546584	0.9998845408630253
Zt09_2_00063	IR01_48b.jg3353	3.0013319751552796	3.115026739130435	0.9998845161190909
Zt09_2_00962	IR01_48b.jg4275	12.379594751552794	12.828291583850932	0.999884
Zt09_9_00307	IR01_48b.jg1538	9.484141614906832	9.892452652173914	0.9998844054918656
Zt09_1_00870	IR01_48b.jg9913	9.521088372670807	9.871444608695652	0.999884
Zt09_3_01100	IR01_48b.jg8976	441.1829347515528	457.4536698819876	0.9998838141885766
Zt09_9_00421	IR01_48b.jg1663	23.856296118012423	24.74013154037267	0.9998838048438254
Zt09_5_00101	IR01_48b.jg6983	16.872133254658387	17.50649852173913	0.9998837928897653
Zt09_5_00315	IR01_48b.jg7224	200.32628303726707	207.67877613043478	0.9998834990531352
Zt09_6_00351	IR01_48b.jg5001	89.45757395652174	92.64106149068323	0.9998834877374573
Zt09_4_00634	IR01_48b.jg6052	19.737612099378882	20.461443142857142	0.9998834396360917
Zt09_8_00543	IR01_48b.jg1016	24.728815807453415	25.64150691925466	0.9998834303551494
Zt09_1_01358	IR01_48b.jg10417	28.61913805590062	29.68340296273292	0.9998831776963878
Zt09_4_00084	IR01_48b.jg5481	404.80513311180124	419.5912149068323	0.99988314586018745
Zt09_5_00582	IR01_48b.jg7499	45.612811478260866	47.193699776397516	0.9998830044961529
Zt09_8_00220	IR01_48b.jg680	40.31765062111801	41.82117757142857	0.9998828188070997
Zt09_1_00429	IR01_48b.jg9464	26.620733086956523	27.58358736645963	0.9998826456923984
Zt09_1_02083	IR01_48b.jg11164	18.686068906832297	19.346944875776398	0.9998826265526347
Zt09_3_00416	IR01_48b.jg8238	12.577347770186336	13.046903801242236	0.9998825059431491
Zt09_1_00840	IR01_48b.jg9882	36.671682863354036	38.06288557142857	0.9998824336005311
Zt09_3_00446	IR01_48b.jg8269	55.45402959006211	57.514085776397515	0.9998822840700297
Zt09_2_01091	IR01_48b.jg4403	17.272149142857142	18.558944763975155	0.9998822439815209
Zt09_3_00396	IR01_48b.jg8218	37.89244441614907	39.28003364596273	0.999882
Zt09_4_00665	IR01_48b.jg6086	30.295933664596273	31.390763857142858	0.9998818564567692
Zt09_9_00341	IR01_48b.jg1573	12.53472402484472	12.991251919254658	0.9998818177172711
Zt09_1_00747	IR01_48b.jg9787	24.292062236024844	25.157657118012423	0.9998816441314577
Zt09_6_00044	IR01_48b.jg4685	9214.22	9560.259231093167	0.9998816024345112
Zt09_1_00564	IR01_48b.jg9601	67.57090116770186	69.90409272049689	0.9998815357962028
Zt09_1_01368	IR01_48b.jg10429	117.89320171428571	122.20267030434782	0.999881
Zt09_2_00984	IR01_48b.jg4299	97.00266218012422	100.65824129192546	0.9998812160919114
Zt09_7_00278	IR01_48b.jg2229	917.4501282546584	945.9719491428572	0.999881
Zt09_8_00739	IR01_48b.jg1214	56.13969028571429	58.27444044720497	0.9998808877941189
Zt09_1_00078	IR01_48b.jg9095	81.30662629192547	84.19517491925465	0.9998808861077422
Zt09_2_00994	IR01_48b.jg4309	71.2062	73.74217167701863	0.9998807653213926
Zt09_10_00167	IR01_48b.jg11458	35.87388819875776	37.16918069565217	0.9998807287009925
Zt09_12_00384	IR01_48b.jg3231	2.017768049689441	2.1775033788819878	0.9998801102689672
Zt09_5_00743	IR01_48b.jg7670	13.58419700621118	14.087965105590062	0.9998800844494017
Zt09_7_00226	IR01_48b.jg2172	18.856188192546583	19.507579776397517	0.9998798493588029
Zt09_4_00284	IR01_48b.jg5683	4.035754844720497	4.1810217204968945	0.9998798278242133
Zt09_4_00666	IR01_48b.jg6087	12.790573583850932	13.24016555279503	0.9998797834475447
Zt09_8_00223	IR01_48b.jg684	43.75605383850932	45.415403335403724	0.9998796421432188
Zt09_9_00343	IR01_48b.jg1575	35.55349805590062	36.90672329813665	0.9998795787193959
Zt09_2_00635	IR01_48b.jg3935	20.371150142857143	21.13123158385093	0.9998795366251039
Zt09_6_00346	IR01_48b.jg4996	23.827711254658386	24.67373863975155	0.9998793614384189
Zt09_4_00371	IR01_48b.jg5774	3.4634843229813663	3.5857786832298135	0.9998792729181554
Zt09_1_01766	IR01_48b.jg10830	20.87278501242236	21.769277857142857	0.9998792513292702
Zt09_3_00044	IR01_48b.jg7854	3.573942633540373	3.698405900621118	0.9998792201850282
Zt09_2_01002	IR01_48b.jg4317	13.089746099378882	13.563612074534161	0.9998790612229677
Zt09_5_00167	IR01_48b.jg7059	19.838584186335403	20.538873378881988	0.9998790181438911
Zt09_1_00718	IR01_48b.jg9758	12.177598465838509	12.618306236024845	0.999879
Zt09_1_01648	IR01_48b.jg10714	18.58621449689441	19.274305726708075	0.9998788605263594
Zt09_3_00471	IR01_48b.jg8340	8.61602	8.927721105590063	0.9998788548662838
Zt09_6_00546	IR01_48b.jg5194	37.610636881987574	38.97349592546584	0.9998787590651231
Zt09_2_01053	IR01_48b.jg4367	56.59021022360248	58.66834902484472	0.9998787528160883
Zt09_3_00351	IR01_48b.jg8169	58.28713645962733	60.42153200621118	0.9998787475151044
Zt09_1_00946	IR01_48b.jg9990	310.0424501180124	320.4792895962733	0.9998787174133155
Zt09_5_00586	IR01_48b.jg7503	31.045887782608695	33.57826463975155	0.999879
Zt09_8_00698	IR01_48b.jg1173	19.276091236024843	19.997792708074535	0.999879
Zt09_2_01049	IR01_48b.jg4363	11.158458645962734	11.576383627329193	0.9998785357569179
Zt09_7_00155	IR01_48b.jg2098	39.71853228571429	41.111301142857144	0.9998784748546923
Zt09_2_00525	IR01_48b.jg3819	14.698660813664596	15.218099875776398	0.999878
Zt09_9_00371	IR01_48b.jg1605	73.53200226086956	75.8858	0.9998779502796632
Zt09_6_00034	IR01_48b.jg4675	18.62594644099379	19.39617141614907	0.999878
Zt09_5_00367	IR01_48b.jg7277	54.90069566459627	56.86026914285714	0.9998775391498612
Zt09_6_00697	IR01_48b.jg5361	61.09059565217391	63.30537664596273	0.9998774361306597
Zt09_3_00024	IR01_48b.jg7830	71.7419	74.12485722360249	0.9998774059681403
Zt09_4_00389	IR01_48b.jg5792	66.52835142236025	69.00805778881988	0.9998773870709533
Zt09_1_01028	IR01_48b.jg10078	97.541	101.1097778447205	0.9998771916607554
Zt09_4_00643	IR01_48b.jg6060	65.82069393167701	68.16584077639752	0.9998771737245342
Zt09_1_01805	IR01_48b.jg10867	8.322233217391304	8.66215	0.9998770676793468
Zt09_3_00978	IR01_48b.jg8851	1.6673415590062113	1.724506950310559	0.9998769606266019
Zt09_16_00041	IR01_48b.jg11241	1.0287390745341616	1.0666759254658384	0.9998769514082197
Zt09_4_00522	IR01_48b.jg5937	6.294883391304348	6.523573776397516	0.99987692792809435
Zt09_1_00296	IR01_48b.jg9327	65.17854217391304	67.7562	0.9998768842594676
Zt09_3_00641	IR01_48b.jg8508	37.74028030434783	39.07711535403727	0.9998768820457399
Zt09_11_00146	IR01_48b.jg6472	7.0855181055900625	7.346530832298137	0.9998766923421654
Zt09_1_00704	IR01_48b.jg9743	22.884554826086955	23.727031161490682	0.9998766129636932
Zt09_11_00147	IR01_48b.jg6473	111.9756648447205	116.15271006211181	0.9998765617761766
Zt09_11_00419	IR01_48b.jg6754	666.1575131304348	681.0326266086956	0.999877
Zt09_12_00199	IR01_48b.jg3043	26.72701211801242	27.694785832298138	0.999877
Zt09_3_00387	IR01_48b.jg8208	11.543385782608695	11.976152614906832	0.9998763424567503
Zt09_1_01668	IR01_48b.jg10743	127.57948559627329	138.33143635403727	0.9998760909551757
Zt09_3_00345	IR01_48b.jg8162	7.1022992795031055	7.358159875776398	0.9998760335654713
Zt09_2_00633	IR01_48b.jg3932	41.18791532298137	42.70474947826087	0.9998759657272062
Zt09_3_00325	IR01_48b.jg8143	22.8482	23.670336857142857	0.9998757912143745
Zt09_4_00037	IR01_48b.jg5429	25.020382167701865	25.966968167701864	0.9998757903193238
Zt09_1_00918	IR01_48b.jg9961	120.22966385714285	124.94328145341615	0.999876
Zt09_3_00408	IR01_48b.jg8230	34.6136	35.887515739130436	0.9998754874307797
Zt09_4_00889	IR01_48b.jg6316	37.42152990062112	38.7999	0.9998754457285052
Zt09_5_00744	IR01_48b.jg7671	6.1960494720496895	6.415319074534161	0.999875
Zt09_2_00392	IR01_48b.jg3688	22.80607014285714	23.606096546583853	0.9998754161663875
Zt09_7_00572	IR01_48b.jg2537	37.98006233540373	39.34530781987578	0.9998754125185206
Zt09_5_00423	IR01_48b.jg7337	62.1605	64.37974639751553	0.9998754085581136
Zt09_2_00244	IR01_48b.jg3538	59.13787792546584	61.36876869565217	0.9998751658148164
Zt09_2_00330	IR01_48b.jg3624	20.286652186335402	21.054980409937887	0.9998751171270792
Zt09_3_00788	IR01_48b.jg8664	170.0700876273292	176.00177870807454	0.999875
Zt09_10_00025	IR01_48b.jg11315	11.65641097515528	12.090608310559006	0.9998749955413654
Zt09_5_00255	IR01_48b.jg7156	94.67382473291926	98.13071471428572	0.9998749236544567
Zt09_7_00366	IR01_48b.jg2318	13.493078229813664	13.995116614906832	0.9998749098368688
Zt09_7_00218	IR01_48b.jg2164	16.86657149689441	17.491734782608695	0.9998748830715425
Zt09_3_00169	IR01_48b.jg7986	4.2353255590062115	4.388374658385093	0.9998748768368857
Zt09_5_00433	IR01_48b.jg7347	11.679078732919255	12.104275254658384	0.9998748377195857
Zt09_6_00152	IR01_48b.jg4795	21.64144241614907	22.43580903726708	0.9998747930737506
Zt09_1_00621	IR01_48b.jg9658	27.794654726708075	28.807173913043478	0.9998745340998352
Zt09_1_00551	IR01_48b.jg9588	181.8111491242236	188.0657965962733	0.9998740927369204
Zt09_5_00509	IR01_48b.jg7425	172.7583476583851	179.02764726086957	0.9998740832554163
Zt09_13_00018	IR01_48b.jg11	16.463070049689442	17.080279689440992	0.9998740239610786
Zt09_8_00565	IR01_48b.jg1038	19.256543639751552	19.985337173913045	0.9998739272306691
Zt09_7_00224	IR01_48b.jg2170	13.01855752795031	13.497591130434783	0.9998738981308333
Zt09_3_00726	IR01_48b.jg8601	6.5912941739130435	6.832888254658386	0.9998736691837113
Zt09_10_00218	IR01_48b.jg11511	17.219477590062112	17.856824204968945	0.9998734347306752
Zt09_2_00872	IR01_48b.jg4182	10.718464024844721	11.103430596273292	0.9998734046597159
Zt09_3_00380	IR01_48b.jg8200	33.367851310559004	34.62723443478261	0.9998733901174548
Zt09_2_00688	IR01_48b.jg3996	3.5445126211180122	3.6715850559006213	0.9998733712907488
Zt09_7_00580	IR01_48b.jg2545	759.9540540931677	786.6420825155279	0.9998732976283613
Zt09_8_00069	IR01_48b.jg524	54.00859708074534	55.92974386335404	0.9998730091459731
Zt09_12_00412	IR01_48b.jg3263	5.956885086956522	6.094203770186335	0.9998729998383568
Zt09_1_00607	IR01_48b.jg9645	12.059496627329192	12.504706658385093	0.9998727587993829
Zt09_5_00369	IR01_48b.jg7279	72.46220032919254	75.0978	0.9998726397092318
Zt09_4_00127	IR01_48b.jg5524	9.518328409937888	9.8729	0.9998723669213693
Zt09_5_00338	IR01_48b.jg7248	687.5780649378881	713.1935773167702	0.9998722854736743
Zt09_7_00047	IR01_48b.jg1988	26.93498104968944	27.84924997515528	0.999872
Zt09_7_00021	IR01_48b.jg1966	4.400455670807453	4.560462105590062	0.9998720726797468
Zt09_4_00658	IR01_48b.jg6078	84.61887445341615	87.71144530434782	0.9998720492962482
Zt09_10_00033	IR01_48b.jg11325	38.982117726708076	40.43533790062112	0.9998720139373846
Zt09_5_00792	IR01_48b.jg7720	47.27781237267081	49.026795881987574	0.9998719225580656
Zt09_4_00592	IR01_48b.jg6010	70.73976865838509	73.31987159627329	0.9998717785026578
Zt09_5_00714	IR01_48b.jg7639	93.72125834161491	97.12944639751552	0.9998716834279444
Zt09_2_00260	IR01_48b.jg3551	13.690316409937887	14.185767788819875	0.9998716182165659
Zt09_4_00699	IR01_48b.jg6123	28.59477747826087	29.628642018633542	0.9998712895523694
Zt09_1_00556	IR01_48b.jg9593	23.353679229813665	24.18978397515528	0.9998710560269546
Zt09_2_00677	IR01_48b.jg3977	60.003124279503105	62.20989657142857	0.9998708973846825
Zt09_1_00945	IR01_48b.jg9988	17.724160795031057	18.363620142857144	0.9998708308176129
Zt09_4_00644	IR01_48b.jg6062	115.52566950931677	119.79367893167702	0.9998707474992709
Zt09_9_00239	IR01_48b.jg1465	17.364362155279505	18.032214248447204	0.9998707211111456
Zt09_1_00139	IR01_48b.jg9159	355.98360608074535	368.1085589751553	0.9998706272298135
Zt09_7_00237	IR01_48b.jg2186	4.385419161490683	4.672783968944099	0.9998705929723057
Zt09_6_00222	IR01_48b.jg4869	23.633529099378883	24.49685600621118	0.9998703300229764
Zt09_6_00316	IR01_48b.jg4966	33.107961565217394	34.34349639751553	0.9998700917525026
Zt09_5_00268	IR01_48b.jg7169	40.829115770186334	42.31772208695652	0.9998699663935136
Zt09_2_00538	IR01_48b.jg3832	135.7907921801242	141.05090172049688	0.9998698549014333
Zt09_3_00619	IR01_48b.jg8487	31.55863447204969	32.742036285714285	0.9998697666043486
Zt09_11_00127	IR01_48b.jg6451	6.779494118012423	6.941444304347826	0.9998696165289511
Zt09_4_00388	IR01_48b.jg5791	27.24239059006211	28.314227863354038	0.9998695647792875
Zt09_1_01510	IR01_48b.jg10569	11.07685352173913	11.462065546583851	0.9998695629855877
Zt09_4_00557	IR01_48b.jg5972	216.13070035403726	224.46508561490683	0.9998693955110435
Zt09_2_01003	IR01_48b.jg4318	6.913125329192547	7.162979223602484	0.9998692859605638
Zt09_6_00315	IR01_48b.jg4965	290.5067486024845	301.4712544347826	0.9998692072426063
Zt09_3_00181	IR01_48b.jg7997	11.068315086956522	11.4676	0.999869
Zt09_1_00410	IR01_48b.jg9444	24.13147798136646	25.00940149068323	0.9998691890803899
Zt09_6_00641	IR01_48b.jg5292	13.231242950310559	13.723082192546585	0.9998690110292957
Zt09_10_00524	IR01_48b.jg11830	12.603207279503106	13.050967006211181	0.9998688638686817
Zt09_2_01060	IR01_48b.jg4374	158.0931350310559	163.93986564596273	0.9998688105302229
Zt09_2_00995	IR01_48b.jg4310	16.63531890062112	17.211466813664597	0.9998687783686756
Zt09_3_00199	IR01_48b.jg8015	313.63605285093166	325.69002895031053	0.9998686832385831
Zt09_1_01783	IR01_48b.jg10848	23.337157322981366	24.19464442857143	0.9998685429452162
Zt09_6_00142	IR01_48b.jg4784	14.677498913043479	15.20523947826087	0.9998684293450235
Zt09_11_00153	IR01_48b.jg6479	102.88632916770186	106.71385579503105	0.9998682868427965
Zt09_4_00627	IR01_48b.jg6045	22.208739782608696	23.020740360248446	0.9998681972336602
Zt09_3_00755	IR01_48b.jg8631	69.81172762732919	72.25800677639752	0.9998681913142972
Zt09_3_00271	IR01_48b.jg8089	80.1534	83.10756713043479	0.9998681445243011
Zt09_9_00601	IR01_48b.jg1842	108.69352263354037	112.9562340310559	0.9998678849975274
Zt09_7_00178	IR01_48b.jg2122	11.79900198757764	12.259236739130435	0.9998670796614608
Zt09_12_00356	IR01_48b.jg3202	79.23630777639751	82.13389939751553	0.9998670690876489
Zt09_4_00372	IR01_48b.jg5775	6.961260347826087	7.213115881987577	0.9998669218164591
Zt09_5_00312	IR01_48b.jg7220	32.917668894409935	34.15619267701863	0.9998668994610153
Zt09_8_00575	IR01_48b.jg1047	4.964101142857142	5.146582248447205	0.9998666012124042
Zt09_7_00062	IR01_48b.jg2002	25.053615770186337	25.98761091925466	0.9998664746943349
Zt09_8_00571	IR01_48b.jg1044	22.158434826086957	22.89276859006211	0.9998664630558702
Zt09_1_00787	IR01_48b.jg9826	129.05055957142858	133.97600798136645	0.9998664165190853
Zt09_3_00297	IR01_48b.jg8116	8.576041732919254	8.884991863354037	0.999866
Zt09_12_00214	IR01_48b.jg3060	34.47377264596273	35.70304786956522	0.9998662207883297
Zt09_12_00250	IR01_48b.jg3095	141.31198593167701	146.34383452795032	0.9998660644857255
Zt09_2_00515	IR01_48b.jg3808	10.936607198757764	11.330158093167702	0.9998659443590602
Zt09_7_00089	IR01_48b.jg2030	182.83198317391304	189.46436455279502	0.9998655169151072
Zt09_9_00172	IR01_48b.jg1396	13.612554645962733	14.139506167701864	0.9998655096883381
Zt09_5_00187	IR01_48b.jg7088	19.214659186335403	19.942008310559007	0.9998654262184192
Zt09_1_01431	IR01_48b.jg10488	29.6721	30.738928204968943	0.999865
Zt09_13_00338	IR01_48b.jg338	159.87451744720497	165.20200449068324	0.9998653383302605
Zt09_1_01534	IR01_48b.jg10597	7.998961546583851	8.319917807453416	0.9998650224301692
Zt09_1_01084	IR01_48b.jg10135	190.48299690683228	197.35093741614907	0.9998649575441477
Zt09_9_00370	IR01_48b.jg1604	115.24876085714286	119.45431588198758	0.9998649349093676
Zt09_5_00563	IR01_48b.jg7479	20.140895204968945	20.9074	0.999865
Zt09_3_00649	IR01_48b.jg8515	2846.6927737142855	2956.892628204969	0.9998648191369472
Zt09_1_00752	IR01_48b.jg9792	12.494532254658385	13.084161559006212	0.9998646912976691
Zt09_7_00553	IR01_48b.jg2517	13.177703857142857	13.660664906832299	0.9998646689072351
Zt09_1_01853	IR01_48b.jg10916	40.40819031055901	41.87186305590062	0.999865
Zt09_1_00859	IR01_48b.jg9902	5.106457074534162	5.295059832298136	0.9998645706594546
Zt09_6_00274	IR01_48b.jg4923	253.9966116645963	262.9784608074534	0.9998645141129424
Zt09_1_00765	IR01_48b.jg9804	29.079243322981366	30.169558155279503	0.9998644812323106
Zt09_7_00179	IR01_48b.jg2123	76.39589995031056	79.23826859627329	0.9998644028540232
Zt09_1_00995	IR01_48b.jg10042	5.754105155279503	6.215229577639752	0.999864
Zt09_5_00718	IR01_48b.jg7644	38.92493454658385	40.46364501242236	0.9998641267925815
Zt09_3_00417	IR01_48b.jg8239	17.19990056521739	17.800807124223603	0.9998641131112868
Zt09_2_00326	IR01_48b.jg3621	9.132603099378882	9.522771161490683	0.9998639719306548
Zt09_1_00715	IR01_48b.jg9755	13.577674919254658	14.084609447204969	0.9998638627005165
Zt09_13_00075	IR01_48b.jg70	78.92649299378881	81.43923258385094	0.9998635666571487
Zt09_4_00035	IR01_48b.jg5426	19.74890296273292	20.493433639751554	0.9998633540807879
Zt09_13_00346	IR01_48b.jg346	32.702324962732916	33.93515111180124	0.9998631618242091
Zt09_1_00755	IR01_48b.jg9795	458.0130773726708	475.016	0.9998631027822434
Zt09_6_00080	IR01_48b.jg4719	2.005039850931677	2.0769669316770187	0.9998627885157153
Zt09_7_00488	IR01_48b.jg2436	40.11444109937888	41.57482126708074	0.9998626835250003
Zt09_13_00349	IR01_48b.jg349	14.146284329192547	14.645699322981367	0.9998624889068298
Zt09_12_00003	IR01_48b.jg2835	13.277892173913044	13.840122701863354	0.9998622695039294
Zt09_2_00318	IR01_48b.jg3613	28.32933039130435	29.491863807453417	0.9998622350947759
Zt09_2_00996	IR01_48b.jg4311	133.65981057763975	138.42826391925465	0.9998620398427209
Zt09_3_00141	IR01_48b.jg7957	22.82905188819876	23.66176742236025	0.9998618734543364
Zt09_4_00698	IR01_48b.jg6122	448.1565164347826	464.34183112422363	0.9998615676524132
Zt09_7_00370	IR01_48b.jg2322	35.80594841614907	40.15646725465839	0.9998615614857431
Zt09_7_00140	IR01_48b.jg2082	41.998106844720496	43.52070254037267	0.9998615610838121
Zt09_6_00447	IR01_48b.jg5093	122.57688564596273	127.1622724037267	0.9998612032152931
Zt09_1_01496	IR01_48b.jg10555	28.50604658385093	29.41408888819876	0.9998607999410136
Zt09_5_00311	IR01_48b.jg7219	198.24689398757764	205.7316899068323	0.9998606419576705
Zt09_3_00554	IR01_48b.jg8423	3.2609908819875777	3.378705950310559	0.9998606264867289
Zt09_9_00267	IR01_48b.jg1494	28.47669306832298	29.492416881987577	0.9998606228901552
Zt09_4_00016	IR01_48b.jg5402	87.2333	90.45501063354037	0.9998603581507608
Zt09_6_00542	IR01_48b.jg5190	31.978614677018633	33.131642782608694	0.9998603558229291
Zt09_8_00191	IR01_48b.jg649	8.384016229813664	8.701568565217391	0.99986
Zt09_8_00249	IR01_48b.jg710	9.698996546583851	10.079892304347826	0.9998601153717843
Zt09_1_00663	IR01_48b.jg9701	21.354617670807453	22.14010154658385	0.9998600056750973
Zt09_3_00422	IR01_48b.jg8244	87.72663835403726	90.81559836645962	0.9998599851288151
Zt09_4_00399	IR01_48b.jg5802	6.594751341614907	6.849986944099379	0.9998599658852897
Zt09_2_00008	IR01_48b.jg3308	10.901474347826086	11.295293248447205	0.9998599644777566
Zt09_6_00349	IR01_48b.jg4999	164.2797522795031	173.27235082608695	0.9998599390065755
Zt09_1_00211	IR01_48b.jg9235	5.786672409937888	6.00185	0.9998598413979841
Zt09_3_00353	IR01_48b.jg8172	170.54989298757764	176.97329296273293	0.9998598176520284
Zt09_9_00285	IR01_48b.jg1512	19.225945260869565	19.93532151552795	0.9998597835392109
Zt09_5_00186	IR01_48b.jg7087	18.5013	19.287586031055902	0.9998596390331965
Zt09_10_00330	IR01_48b.jg11632	15.929033875776398	16.513032335403725	0.9998595485271811
Zt09_1_00860	IR01_48b.jg9903	23.466709894409938	24.3276	0.9998595417590534
Zt09_6_00196	IR01_48b.jg4841	9.587309298136645	10.079425080745342	0.9998594459814646
Zt09_10_00086	IR01_48b.jg11380	16.072481633540374	16.674333111801243	0.9998594137595823
Zt09_8_00309	IR01_48b.jg769	19.0637	19.74863050931677	0.9998593226281126
Zt09_6_00030	IR01_48b.jg4671	13.805207453416148	14.323568633540372	0.9998591147621876
Zt09_2_00965	IR01_48b.jg4278	17.33027844099379	17.9618	0.999859
Zt09_4_00607	IR01_48b.jg6025	196.62266332919253	203.78555380124223	0.9998589883669461
Zt09_10_00428	IR01_48b.jg11730	146.63192183850933	152.53668014285714	0.9998589498522163
Zt09_1_00649	IR01_48b.jg9688	17.662464726708073	18.299616366459627	0.9998588279736743
Zt09_12_00379	IR01_48b.jg3226	9.04146	9.371893571428572	0.999859
Zt09_3_01099	IR01_48b.jg8975	115.33281101863354	119.57892170186335	0.9998586279722307
Zt09_9_00408	IR01_48b.jg1649	27.852874186335402	28.860008391304348	0.9998585334744908
Zt09_8_00735	IR01_48b.jg1210	2.7720943416149066	2.869834453416149	0.999858
Zt09_7_00343	IR01_48b.jg2294	235.51133440372672	246.00936948447205	0.9998583630971165
Zt09_13_00261	IR01_48b.jg263	3.641394950310559	3.786008335403727	0.9998582188859743
Zt09_1_00197	IR01_48b.jg9221	81.26266743478261	84.19967909937888	0.999858
Zt09_1_00219	IR01_48b.jg9244	59.777175888198755	61.96331890062112	0.9998580929131796
Zt09_6_00474	IR01_48b.jg5120	5.488487583850931	5.693299608695652	0.9998580506739678
Zt09_6_00182	IR01_48b.jg4825	23.42048698757764	24.302541614906833	0.9998580261543607
Zt09_7_00254	IR01_48b.jg2203	51.01954636645963	52.843527310559004	0.9998579390877846
Zt09_3_00333	IR01_48b.jg8150	2.3929266273291927	2.4816649875776395	0.9998577208102541
Zt09_1_00944	IR01_48b.jg9987	15.47304945962733	16.031180204968944	0.9998576056564656
Zt09_1_01486	IR01_48b.jg10545	68.2185	70.68135622981366	0.9998574922348267
Zt09_8_00510	IR01_48b.jg979	40.67305536024845	42.17550439130435	0.9998573460190164
Zt09_1_01844	IR01_48b.jg10907	63.010675739130434	65.28248375776397	0.9998572623456253
Zt09_2_00862	IR01_48b.jg4172	14.484498409937888	14.852655149068323	0.999857
Zt09_3_00142	IR01_48b.jg7958	14.965969614906832	15.500081049689442	0.9998571237289965
Zt09_6_00633	IR01_48b.jg5284	15.463189552795031	16.064543173913044	0.9998570355342777
Zt09_1_00850	IR01_48b.jg9892	76.13967936024845	78.776251509316765	0.9998570054329726
Zt09_1_00806	IR01_48b.jg9847	12.679500521739131	13.134147403726708	0.9998569849461162
Zt09_3_00395	IR01_48b.jg8217	10.171566254658385	10.547636298136647	0.9998566202889139
Zt09_9_00443	IR01_48b.jg1686	4.938204086956522	5.117042608695652	0.9998565966292388
Zt09_4_00300	IR01_48b.jg5700	26.923673391304348	27.942754080745342	0.9998561999577565
Zt09_1_00818	IR01_48b.jg9859	19.36276943478261	20.083398260869565	0.9998561312822938
Zt09_1_01628	IR01_48b.jg10693	35.83677435403727	37.13619590062112	0.9998560723958011
Zt09_4_00065	IR01_48b.jg5462	163.04659283850933	169.10155945341614	0.999856
Zt09_2_00805	IR01_48b.jg4115	6.90535	7.151057714285714	0.999856
Zt09_1_00796	IR01_48b.jg9836	6.774597565217391	7.0080349813664595	0.9998552536697709
Zt09_8_00482	IR01_48b.jg951	70.87947013043478	73.4718	0.9998551265448813
Zt09_6_00031	IR01_48b.jg4672	2.264197099378882	2.345835602484472	0.9998551190330643
Zt09_6_00209	IR01_48b.jg4855	15.712227149068323	16.285713739130436	0.9998551106016407
Zt09_4_00635	IR01_48b.jg6053	101.49037077639751	105.2086041552795	0.9998550857547256
Zt09_8_00152	IR01_48b.jg607	2.7962542111801243	2.698979155279503	0.9998548833651397
Zt09_7_00497	IR01_48b.jg2445	136.32375221118014	141.33895326086957	0.9998548429831887
Zt09_1_00251	IR01_48b.jg9278	1018.9178468695652	1058.021603757764	0.999855
Zt09_12_00290	IR01_48b.jg3137	41.03869197515528	42.57816252173913	0.9998545850563241
Zt09_6_00005	IR01_48b.jg4650	5.223286844720497	5.426273689440994	0.9998545104642672
Zt09_1_01087	IR01_48b.jg10138	7.480747254658385	7.74268	0.9998544044745522
Zt09_4_00384	IR01_48b.jg5787	174.73669376397515	181.184	0.9998543996840525
Zt09_9_00468	IR01_48b.jg1711	28.735278031055902	29.79193444720497	0.9998541690253985
Zt09_5_00476	IR01_48b.jg7390	117.32097350931677	121.80992947826087	0.9998541147417547
Zt09_5_00335	IR01_48b.jg7245	18.65332849068323	19.317331807453417	0.9998540042600369
Zt09_1_00267	IR01_48b.jg9295	67.38515740993789	69.8119	0.9998536708023986
Zt09_11_00165	IR01_48b.jg6492	52.112512366459626	54.005910633540374	0.9998535181003052
Zt09_1_00728	IR01_48b.jg9768	99.46628669565217	103.33343060248447	0.999853
Zt09_1_00769	IR01_48b.jg9808	35.742712403726706	37.05388024844721	0.9998533516335589
Zt09_2_00730	IR01_48b.jg4038	118.45100333540373	122.80189064596273	0.999853
Zt09_6_00552	IR01_48b.jg5200	110.55072711801242	114.61785966459627	0.9998528489037977
Zt09_5_00737	IR01_48b.jg7664	41.82772073291925	43.361075173913044	0.9998527904481023
Zt09_1_00100	IR01_48b.jg9118	0.44323113664596275	0.45796698136645964	0.9998527545068627
Zt09_7_00562	IR01_48b.jg2527	10.929665198757764	11.288549788819877	0.9998525980998395
Zt09_3_00328	IR01_48b.jg8146	57.662910198757764	59.66368452173913	0.9998523542143131
Zt09_5_00157	IR01_48b.jg7048	280.63991229192544	290.9897028074534	0.9998523527112864
Zt09_7_00841	IR01_48b.jg2823	4.347665409937888	4.5140715403726706	0.999852
Zt09_4_00565	IR01_48b.jg5980	455.0388857204969	471.4215045900621	0.9998522034839415
Zt09_11_00472	IR01_48b.jg6808	5.628518211180125	5.836231801242236	0.9998521445933729
Zt09_10_00542	IR01_48b.jg11852	55.7713	57.83221542236025	0.9998520273707663
Zt09_4_00710	IR01_48b.jg6136	876.7458705341614	909.0903469503105	0.9998518153088857
Zt09_6_00348	IR01_48b.jg4998	563.6486879440994	584.396	0.9998516107047202
Zt09_2_00686	IR01_48b.jg3994	129.06369297515528	133.67919233540374	0.9998515496007329
Zt09_2_01074	IR01_48b.jg4388	37.06354583229814	38.45481929192547	0.9998514420389524
Zt09_5_00327	IR01_48b.jg7237	63.92155586956522	66.19894852173913	0.9998514091447929
Zt09_8_00360	IR01_48b.jg825	476.08351683229813	493.2921122173913	0.9998512870776416
Zt09_8_00372	IR01_48b.jg836	8.688641366459628	9.006996850931676	0.9998510826686454
Zt09_3_00611	IR01_48b.jg8482	25.251695254658387	26.128063260869567	0.9998510604483211
Zt09_4_00017	IR01_48b.jg5403	29.48975552173913	30.544469527950312	0.9998509809753072
Zt09_1_01841	IR01_48b.jg10904	14.166585757763976	14.68582846583851	0.9998509729774788
Zt09_7_00828	IR01_48b.jg2811	15.883187378881987	16.463035714285713	0.9998508209319551
Zt09_2_01001	IR01_48b.jg4316	36.63207173913044	38.00111027329193	0.999851
Zt09_1_00631	IR01_48b.jg9668	6.709334732919254	6.947398937888199	0.999851
Zt09_4_00733	IR01_48b.jg6162	65.58254132298137	67.89563190683229	0.9998505397878044
Zt09_5_00444	IR01_48b.jg7359	159.62729253416148	165.58860717391303	0.999851
Zt09_1_01554	IR01_48b.jg10618	19.632819565217392	20.35255938509317	0.9998503159023392
Zt09_1_00209	IR01_48b.jg9233	10.282574869565217	10.659030267080745	0.9998502429810783
Zt09_1_00414	IR01_48b.jg9448	167.11983565838509	173.16915432919254	0.9998500372173987
Zt09_10_00426	IR01_48b.jg11727	238.26986635403728	244.1626000621118	0.9998498000735867
Zt09_7_00388	IR01_48b.jg2340	10.628207385093168	10.911932217391305	0.9998497799489582
Zt09_2_00986	IR01_48b.jg4301	12.850175093167701	13.31544804968944	0.9998493262366683
Zt09_4_00427	IR01_48b.jg5833	17.046312788819876	17.639421683229813	0.9998492393287799
Zt09_1_00644	IR01_48b.jg9683	66.69623898757764	69.08929791925466	0.9998492344990625
Zt09_1_01218	IR01_48b.jg10273	46.41339279503106	48.069070260869566	0.9998492195975105
Zt09_12_00391	IR01_48b.jg3239	44.95668826708074	46.56854457763975	0.9998492079080905
Zt09_1_01635	IR01_48b.jg10701	208.28943535403727	216.07018045962732	0.9998489379832827
Zt09_2_00430	IR01_48b.jg3726	41.458901913043476	42.98648000621118	0.9998488900822405
Zt09_8_00423	IR01_48b.jg890	108.92330057142857	112.9387225031056	0.9998488692606259
Zt09_3_00433	IR01_48b.jg8256	36.23028688198758	37.534126186335406	0.9998487538107846
Zt09_1_00439	IR01_48b.jg9475	29.53623445962733	30.615818614906832	0.9998487424904032
Zt09_2_00942	IR01_48b.jg4254	6.802818285714285	7.06219	0.9998486898350084
Zt09_1_02040	IR01_48b.jg11116	16.255656273291926	16.844326664596274	0.9998486744092057
Zt09_10_00141	IR01_48b.jg11431	29.361066708074535	30.44255485093168	0.9998486535246272
Zt09_1_00827	IR01_48b.jg9869	1.0064317826086957	1.0354522857142856	0.9998485610164427
Zt09_12_00366	IR01_48b.jg3213	5.138985708074534	5.3177584534161495	0.9998484521102029
Zt09_7_00143	IR01_48b.jg2085	3.8542561118012424	3.993230608695652	0.9998483092814052
Zt09_5_00571	IR01_48b.jg7487	69.11925409937888	71.72006542236025	0.9998481140126276
Zt09_10_00191	IR01_48b.jg11482	143.57370102484472	149.1203275279503	0.9998481100614969
Zt09_10_00246	IR01_48b.jg11542	27.416619391304348	28.400614204968946	0.999848
Zt09_5_00321	IR01_48b.jg7230	185.2967662546584	192.06345134161492	0.9998479365393788
Zt09_1_00565	IR01_48b.jg9602	772.8389385962732	799.0149166832298	0.9998479356652531
Zt09_4_00309	IR01_48b.jg5711	129.2479292795031	134.30872729813666	0.9998476879337342
Zt09_7_00390	IR01_48b.jg2342	15.054615875776397	15.596155708074534	0.9998474355567184
Zt09_4_00554	IR01_48b.jg5969	366.90027885093167	384.3901305590062	0.9998473250107484
Zt09_3_00222	IR01_48b.jg8038	144.4841273416149	149.61217228571428	0.999847
Zt09_3_00462	IR01_48b.jg8285	65.49034218012423	67.72504465838509	0.9998469630861122
Zt09_8_00661	IR01_48b.jg1136	1691.1052263043478	1750.461674546584	0.9998466933857555
Zt09_2_00251	IR01_48b.jg3544	5.784084099378882	5.988291565217391	0.9998465276003162
Zt09_5_00346	IR01_48b.jg7256	42.66704603726708	44.18434757763975	0.9998464550663252
Zt09_3_00208	IR01_48b.jg8022	32.32871694409938	33.35965758385093	0.9998463954140149
Zt09_11_00497	IR01_48b.jg6836	12.273515633540372	12.677722596273291	0.9998461877473459
Zt09_1_02041	IR01_48b.jg11117	12.884536093167702	13.344158403726707	0.9998461150925928
Zt09_2_00963	IR01_48b.jg4276	13.951286310559006	14.455268031055901	0.9998459927563548
Zt09_2_00920	IR01_48b.jg4232	12.757980440993789	13.229626366459627	0.9998459641440454
Zt09_1_01925	IR01_48b.jg10993	11.614444484472049	12.043601614906832	0.9998458860345049
Zt09_1_01470	IR01_48b.jg10529	1081.7671594596272	1117.6867397453416	0.9998456004847754
Zt09_7_00566	IR01_48b.jg2531	20.81772655279503	21.585545124223604	0.9998455661692073
Zt09_8_00389	IR01_48b.jg855	16.41218546583851	17.00086641614907	0.9998455652850838
Zt09_5_00634	IR01_48b.jg7557	20.946933857142856	21.705809124223602	0.9998455539092778
Zt09_3_00525	IR01_48b.jg8394	197.69484322981367	204.8031347204969	0.9998453374824603
Zt09_11_00183	IR01_48b.jg6512	77.1399	79.98851307453417	0.9998453324104803
Zt09_2_01094	IR01_48b.jg4406	56.20090250931677	58.26381663354037	0.9998452897558872
Zt09_2_00520	IR01_48b.jg3813	24.261955217391304	25.15396297515528	0.9998452447528663
Zt09_3_00352	IR01_48b.jg8170	43.20709850310559	44.805193347826084	0.9998451427505016
Zt09_6_00003	IR01_48b.jg4647	2.7000457701863354	2.7953715217391304	0.9998449553985308
Zt09_1_01876	IR01_48b.jg10940	40.89581480124224	42.39631138509317	0.9998448804684884
Zt09_2_00975	IR01_48b.jg4288	18.929671795031055	19.643504248447204	0.9998448657918491
Zt09_5_00575	IR01_48b.jg7491	4.4322486211180125	4.55441	0.9998448344221937
Zt09_1_01624	IR01_48b.jg10689	76.15290124844721	78.98178504968944	0.9998447837097055
Zt09_1_00301	IR01_48b.jg9332	21.797655316770186	22.527286062111802	0.9998446978034368
Zt09_9_00604	IR01_48b.jg1845	45.968546099378884	47.62899018012423	0.9998443838969772
Zt09_7_00425	IR01_48b.jg2373	9.995936875776398	10.357020316770186	0.9998442039424439
Zt09_3_00435	IR01_48b.jg8258	236.3542717826087	245.12436867701862	0.9998441915191649
Zt09_4_00530	IR01_48b.jg5946	21.557349838509317	23.076729838509316	0.9998440429915568
Zt09_10_00026	IR01_48b.jg11316	42.00312424844721	43.43180014285714	0.9998438870158356
Zt09_1_00241	IR01_48b.jg9268	29.694044248447206	30.74798489440994	0.9998437181051931
Zt09_8_00237	IR01_48b.jg698	15.531361242236025	16.122983409937888	0.9998436368809337
Zt09_2_00959	IR01_48b.jg4272	40.711692335403725	42.24128064596273	0.9998435967525531
Zt09_1_00557	IR01_48b.jg9594	15.330237819875776	15.2061	0.9998435316593252
Zt09_12_00034	IR01_48b.jg2867	22.565615217391304	26.045889366459626	0.9998435249258477
Zt09_1_01627	IR01_48b.jg10692	30.525357819875776	31.968662621118014	0.9998434901158332
Zt09_7_00225	IR01_48b.jg2171	4.671822770186336	4.835342875776398	0.9998434866872372
Zt09_2_00815	IR01_48b.jg4125	14.25505449689441	14.841699838509317	0.9998431947890124
Zt09_11_00181	IR01_48b.jg6510	5.822361440993789	6.03316	0.9998430993910804
Zt09_4_00679	IR01_48b.jg6101	3.9934	4.139788416149068	0.9998429682078377
Zt09_4_00393	IR01_48b.jg5796	51.192818677018636	53.82467282608695	0.9998428065250596
Zt09_1_00281	IR01_48b.jg9309	26.023246925465838	26.963404173913045	0.9998426075071498
Zt09_3_00272	IR01_48b.jg8090	67.30410932919254	69.6795	0.9998423287431778
Zt09_10_00333	IR01_48b.jg11635	11.271508260869565	11.622480819875776	0.9998423266139452
Zt09_1_00646	IR01_48b.jg9685	197.4452537142857	204.45306175776398	0.9998421630058137
Zt09_4_00570	IR01_48b.jg5985	3.762360652173913	3.8926611304347825	0.9998420413632073
Zt09_11_00010	IR01_48b.jg6326	5.841577850931677	6.060143459627329	0.9998419761541719
Zt09_1_02028	IR01_48b.jg11103	21.819477167701862	22.648290782608697	0.9998419002811032
Zt09_4_00438	IR01_48b.jg5845	40.85154173291925	42.34165767701863	0.999842
Zt09_8_00287	IR01_48b.jg747	6.485412236024845	6.727200161490683	0.9998415744246228
Zt09_3_00551	IR01_48b.jg8420	12.378013807453415	12.831231608695653	0.9998413085566539
Zt09_2_00877	IR01_48b.jg4189	84.75445552173913	87.8632	0.9998411592076315
Zt09_11_00131	IR01_48b.jg6456	30.679513304347825	31.67736045341615	0.9998411212429029
Zt09_3_00734	IR01_48b.jg8609	121.38069769565217	125.96183365217391	0.9998410234513324
Zt09_7_00115	IR01_48b.jg2055	9469.054517813665	9756.038009428572	0.9998410161260529
Zt09_9_00304	IR01_48b.jg1534	18.14859859006211	18.81766847826087	0.9998410148100817
Zt09_1_00181	IR01_48b.jg9205	7.680899304347826	7.964061875776397	0.9998409734527474
Zt09_5_00226	IR01_48b.jg7127	20.71778441614907	21.476479670807453	0.9998408620686494
Zt09_4_00002	IR01_48b.jg5388	3.5431365279503106	3.689177354037267	0.9998406957562423
Zt09_7_00234	IR01_48b.jg2179	3.115537335403727	3.2256032670807455	0.9998403673729443
Zt09_2_00812	IR01_48b.jg4122	13.729503136645963	14.222092260869566	0.9998402971509456
Zt09_1_01420	IR01_48b.jg10477	134.27970836645963	139.2097330931677	0.99984
Zt09_12_00407	IR01_48b.jg3258	13.381423086956522	13.850195571428571	0.9998402463166791
Zt09_10_00140	IR01_48b.jg11430	488.27482515527953	506.42217571428574	0.9998397865813474
Zt09_9_00284	IR01_48b.jg1511	6.805829913043478	7.0510344099378885	0.9998397770139451
Zt09_7_00028	IR01_48b.jg1973	43.935545298136645	45.473522670807455	0.9998392110880179
Zt09_7_00477	IR01_48b.jg2427	39.21536495031056	41.28422362111801	0.9998390724465709
Zt09_8_00549	IR01_48b.jg1022	54.91094180745342	57.049630080745345	0.9998387838564512
Zt09_4_00569	IR01_48b.jg5984	90.11405329813664	93.35082320496895	0.9998387798467843
Zt09_3_00816	IR01_48b.jg8690	207.20177492546583	214.67273410559005	0.9998387562871579
Zt09_12_00289	IR01_48b.jg3136	515.5997013478261	534.8897944534161	0.9998387270743616
Zt09_4_00377	IR01_48b.jg5780	18.23495958385093	18.134564571428573	0.9998385530788318
Zt09_4_00417	IR01_48b.jg5822	61.26088560248447	63.42540306832298	0.9998385441487917
Zt09_3_00907	IR01_48b.jg8782	14.98294454037267	15.532472409937888	0.9998384936743703
Zt09_2_00880	IR01_48b.jg4192	53.68329859627329	55.649	0.9998384184394807
Zt09_8_00422	IR01_48b.jg889	301.1798748695652	311.84167105590063	0.9998382316492095
Zt09_2_00912	IR01_48b.jg4223	30.479083211180125	31.641020863354036	0.9998379410149243
Zt09_10_00166	IR01_48b.jg11457	12.077693844720496	12.542796751552794	0.9998378943605141
Zt09_1_00651	IR01_48b.jg9690	20.789250242236026	21.531483826086955	0.9998376419763473
Zt09_1_01363	IR01_48b.jg10423	46.771938329192544	48.50059348447205	0.9998375663708106
Zt09_5_00440	IR01_48b.jg7355	37.35263001242236	38.674503161490684	0.9998375006516613
Zt09_1_00650	IR01_48b.jg9689	427.19851714285716	443.0622889378882	0.9998372814409288
Zt09_8_00229	IR01_48b.jg690	23.353525378881987	24.207853602484473	0.9998368767986654
Zt09_4_00541	IR01_48b.jg5957	25.29798499378882	26.221161583850932	0.9998368735955219
Zt09_4_00030	IR01_48b.jg5418	8.21226	8.525092341614908	0.9998367506950383
Zt09_7_00544	IR01_48b.jg2509	342.62625704347823	354.8955479192547	0.9998366914266198
Zt09_1_00254	IR01_48b.jg9281	11.59207394409938	12.04520298136646	0.9998365313435439
Zt09_2_00519	IR01_48b.jg3812	57.185944838509315	59.28858914285714	0.999836
Zt09_3_01033	IR01_48b.jg8906	7.223532701863354	7.500283285714286	0.9998361818840898
Zt09_1_00430	IR01_48b.jg9465	18.209198378881986	18.88996747826087	0.9998361799359243
Zt09_1_02024	IR01_48b.jg11099	20.50235849689441	21.258779378881986	0.9998355178040335
Zt09_1_00166	IR01_48b.jg9190	87.48904920496895	87.49744799378882	0.9998352856694578
Zt09_1_01231	IR01_48b.jg10286	39.30296852795031	40.75450029813665	0.9998351093595308
Zt09_1_01831	IR01_48b.jg10893	75.99803791925466	79.01385472670808	0.9998349034825458
Zt09_2_00066	IR01_48b.jg3356	10.513869708074534	10.898298757763975	0.9998348825104134
Zt09_5_00682	IR01_48b.jg7608	85.33859155279504	88.47198898136647	0.9998348651817769
Zt09_7_00371	IR01_48b.jg2323	22.76594699378882	23.58178549068323	0.999834
Zt09_6_00471	IR01_48b.jg5117	23.949127142857144	24.81240460869565	0.9998342367762063
Zt09_1_00949	IR01_48b.jg9993	65.24549214906833	67.5189	0.9998342235309152
Zt09_9_00082	IR01_48b.jg1309	21.81187444099379	22.61132501242236	0.9998342014909027
Zt09_1_01119	IR01_48b.jg10174	81.1877	84.33892365217392	0.9998341900258917
Zt09_13_00019	IR01_48b.jg12	8.125733304347825	8.436977726708074	0.9998338628378683
Zt09_2_00612	IR01_48b.jg3911	95.26975457142858	98.59984995031056	0.999834
Zt09_5_00309	IR01_48b.jg7217	6.222250229813665	6.464823714285714	0.9998337944094918
Zt09_5_00299	IR01_48b.jg7207	75.27155173291925	74.0164	0.9998337056203622
Zt09_10_00170	IR01_48b.jg11461	181.34721710559006	187.87764158385093	0.9998335007116558
Zt09_8_00250	IR01_48b.jg711	176.95181860869565	183.5241872795031	0.9998334879497127
Zt09_1_01311	IR01_48b.jg10372	12.900710248447204	13.378947329192547	0.9998334637907342
Zt09_3_00638	IR01_48b.jg8505	40.099761739130436	41.57312980124224	0.9998333888097324
Zt09_1_01981	IR01_48b.jg11053	9.74053	10.064059645962733	0.9998331652401918
Zt09_2_00113	IR01_48b.jg3401	40.44541678881988	41.957801360248446	0.9998329377429422
Zt09_4_00386	IR01_48b.jg5789	56.61563342857143	58.6374	0.9998328975293967
Zt09_4_00151	IR01_48b.jg5549	15.759041242236025	16.3338	0.9998328806073603
Zt09_4_00549	IR01_48b.jg5964	111.92830564596274	116.1228180310559	0.9998327113663169
Zt09_9_00105	IR01_48b.jg1334	26.736148341614907	27.71777085093168	0.9998327081000533
Zt09_7_00476	IR01_48b.jg2426	4.692295776397516	4.860677031055901	0.9998326108711465
Zt09_2_01006	IR01_48b.jg4321	33.978991937888196	35.222816316770185	0.9998326100387537
Zt09_9_00218	IR01_48b.jg1445	24.24646601242236	25.028090677018632	0.9998325455523117
Zt09_1_00861	IR01_48b.jg9904	42.701119192546585	44.30167308074534	0.9998325210034418
Zt09_10_00487	IR01_48b.jg11789	46.54554101863354	48.28703365217391	0.9998323535125749
Zt09_3_00055	IR01_48b.jg7866	19.668009204968943	20.395637316770188	0.9998322464778304
Zt09_6_00147	IR01_48b.jg4789	92.10478345341615	113.7956270621118	0.9998321799478751
Zt09_5_00372	IR01_48b.jg7282	19.8209	20.544049627329194	0.9998321451666804
Zt09_3_00453	IR01_48b.jg8276	19.407982409937887	20.126368577639752	0.999832
Zt09_2_00737	IR01_48b.jg4045	55.23555179503106	57.235160130434785	0.9998320243147231
Zt09_5_00313	IR01_48b.jg7221	5.1249969378881985	5.3143	0.9998318792511676
Zt09_1_01433	IR01_48b.jg10490	77.55703527950311	80.4201	0.9998316576610462
Zt09_8_00564	IR01_48b.jg1037	41.488935652173915	43.02777811180124	0.9998316156575034
Zt09_9_00319	IR01_48b.jg1551	23.665120304347827	24.569033366459628	0.999832
Zt09_2_01173	IR01_48b.jg4494	40.17914466459627	41.61756353416149	0.999832
Zt09_11_00474	IR01_48b.jg6810	18.074405403726708	18.661171472049688	0.9998314174884809
Zt09_7_00294	IR01_48b.jg2242	30.545723211180125	31.597474335403728	0.9998314074523101
Zt09_11_00402	IR01_48b.jg6736	10.507379192546583	10.889576149068324	0.9998311952227038
Zt09_11_00128	IR01_48b.jg6452	3.835653596273292	4.007445403726708	0.9998311411782407
Zt09_2_00946	IR01_48b.jg4259	191.71714322981367	198.92912780124223	0.999831
Zt09_1_00943	IR01_48b.jg9986	22.378150105590063	23.187922782608695	0.9998308381254856
Zt09_3_01090	IR01_48b.jg8966	75.776	78.97683416149069	0.9998306285289505
Zt09_1_01525	IR01_48b.jg10587	10.428479577639752	10.812968086956522	0.999831
Zt09_9_00238	IR01_48b.jg1464	8.258384372670807	8.557827391304349	0.99983
Zt09_2_00700	IR01_48b.jg4007	6.099838279503105	6.321732776397516	0.99983
Zt09_12_00351	IR01_48b.jg3196	338.332	350.52646290062114	0.9998298492323977
Zt09_1_01585	IR01_48b.jg10649	293.3431324658385	302.9918702111801	0.999829
Zt09_1_01892	IR01_48b.jg10956	20.420796850931676	21.07623462111801	0.9998289459776608
Zt09_4_00729	IR01_48b.jg6158	55.820827776397515	57.839028844720495	0.9998287008736414
Zt09_5_00475	IR01_48b.jg7389	733.2314520310559	760.0435468571428	0.9998285713317392
Zt09_7_00424	IR01_48b.jg2372	2587.115683161491	2687.454664621118	0.9998284013996895
Zt09_1_00012	IR01_48b.jg9025	42.23993625465838	43.783578788819874	0.9998282589195604
Zt09_4_00232	IR01_48b.jg5632	28.48635886956522	29.52085509937888	0.9998281234625314
Zt09_2_01050	IR01_48b.jg4364	6.321560763975155	6.546507074534161	0.9998280632906492
Zt09_2_01222	IR01_48b.jg4557	158.38719197515528	163.4995038136646	0.9998280292150024
Zt09_2_01127	IR01_48b.jg4440	3.595402149068323	3.737530347826087	0.9998279301834727
Zt09_10_00205	IR01_48b.jg11497	79.75863123602484	83.22717959006211	0.9998275598078162
Zt09_1_01086	IR01_48b.jg10137	16.973842919254658	17.56857306832298	0.9998272599581375
Zt09_1_01929	IR01_48b.jg10998	15.034865478260869	15.632434006211179	0.9998271156309189
Zt09_3_00526	IR01_48b.jg8395	34.218400211180125	35.4766	0.9998270701053338
Zt09_9_00111	IR01_48b.jg1340	78.94448714285714	82.00044733540372	0.9998269951352724
Zt09_7_00496	IR01_48b.jg2444	621.55	644.613	0.9998269346821516
Zt09_2_00648	IR01_48b.jg3947	85.83629177639752	89.0901	0.9998269201076222
Zt09_5_00702	IR01_48b.jg7628	3.0582727391304347	2.974400950310559	0.9998268881201964
Zt09_6_00544	IR01_48b.jg5192	33.68549635403727	34.89839496273292	0.9998268454085548
Zt09_3_00316	IR01_48b.jg8135	52.594549366459624	54.52168253416149	0.9998266155879486
Zt09_3_00493	IR01_48b.jg8359	31.35292594409938	32.50474331677019	0.9998266131956435
Zt09_8_00586	IR01_48b.jg1058	30.30569201242236	31.44762546583851	0.9998265618220255
Zt09_6_00325	IR01_48b.jg4975	10.096443068322982	10.521093173913044	0.9998262304429607
Zt09_1_00274	IR01_48b.jg9302	18.08559608695652	18.744283745341615	0.9998259976758753
Zt09_9_00420	IR01_48b.jg1662	81.64978163975155	84.67082866459627	0.9998259271116462
Zt09_12_00182	IR01_48b.jg3026	14.543944428571429	15.070431739130434	0.9998258877838235
Zt09_5_00679	IR01_48b.jg7604	8.980878838509316	9.331283614906832	0.9998258099186165
Zt09_6_00088	IR01_48b.jg4728	3.6061982670807455	3.7320480186335403	0.9998254780715441
Zt09_2_00204	IR01_48b.jg3496	72.11642829813664	74.65354679503106	0.9998254694201921
Zt09_11_00053	IR01_48b.jg6370	14.721075714285714	15.263396391304347	0.9998254146596224
Zt09_4_00593	IR01_48b.jg6011	16.543405155279505	17.141600720496893	0.9998252260783884
Zt09_1_00242	IR01_48b.jg9269	17.08444862732919	17.69893553416149	0.9998252254613129
Zt09_7_00395	IR01_48b.jg2347	566.9962564472049	587.7564919503105	0.9998251702278802
Zt09_8_00062	IR01_48b.jg517	1.5305171180124224	1.587896354037267	0.9998250968032566
Zt09_2_00773	IR01_48b.jg4082	13.612369316770186	14.097597732919255	0.9998250628056493
Zt09_13_00036	IR01_48b.jg30	29.693013335403727	30.779967192546582	0.9998250401126608
Zt09_2_00058	IR01_48b.jg3348	1.705622254658385	1.7638329689440995	0.9998249650699336
Zt09_12_00294	IR01_48b.jg3140	63.93542732298137	66.31914893167702	0.9998245777458844
Zt09_2_00992	IR01_48b.jg4307	61.52226544099379	63.75895142236025	0.9998245372974914
Zt09_1_01349	IR01_48b.jg10408	183.6385484968944	190.91874213664596	0.9998245223163474
Zt09_1_00405	IR01_48b.jg9439	81.62121067080746	84.57192691304348	0.9998245123890107
Zt09_12_00313	IR01_48b.jg3160	33.20825276397515	34.50684173913044	0.9998244253157819
Zt09_3_00780	IR01_48b.jg8656	35.289390608695655	37.54976240372671	0.9998242804693729
Zt09_2_00637	IR01_48b.jg3937	38.66442818633541	40.048973204968945	0.9998242800989726
Zt09_1_01252	IR01_48b.jg10307	114.48778432298137	118.6546046583851	0.9998239925130848
Zt09_5_00279	IR01_48b.jg7180	43.010478701863356	44.60543204347826	0.9998237818465646
Zt09_6_00585	IR01_48b.jg5233	19.614571813664597	20.328664118012423	0.9998237116781944
Zt09_4_00403	IR01_48b.jg5807	10.60338554037267	10.999244192546584	0.9998237082335527
Zt09_8_00472	IR01_48b.jg941	82.76994880745342	86.06773930434782	0.9998235968426311
Zt09_1_00619	IR01_48b.jg9656	122.9325754347826	127.51348085093167	0.9998235449460794
Zt09_4_00732	IR01_48b.jg6161	14.09518199378882	14.65765352173913	0.9998235008722586
Zt09_3_00196	IR01_48b.jg8012	8.270130608695652	8.61175	0.9998234681425862
Zt09_9_00365	IR01_48b.jg1599	18.86901440372671	19.559416223602483	0.9998232898519835
Zt09_4_00368	IR01_48b.jg5771	334.2424947763975	346.0413452173913	0.9998231334525226
Zt09_6_00253	IR01_48b.jg4900	9.42845	9.797600397515527	0.9998230439634519
Zt09_1_00615	IR01_48b.jg9652	36.174300571428574	37.22835396273292	0.9998229286195313
Zt09_3_00621	IR01_48b.jg8489	1.5616602670807453	1.6162674658385092	0.9998228615465934
Zt09_6_00662	IR01_48b.jg5319	65.55867763354037	67.73593737888199	0.9998227459349497
Zt09_12_00251	IR01_48b.jg3096	17.573219745341614	18.24327057142857	0.9998226374515665
Zt09_3_00233	IR01_48b.jg8048	63.8835	66.15686097515528	0.9998226294250209
Zt09_7_00291	IR01_48b.jg2239	10.193683229813665	10.577993645962733	0.9998225224211522
Zt09_9_00517	IR01_48b.jg1761	51.3513	53.318984279503105	0.9998225089789573
Zt09_2_00452	IR01_48b.jg3750	51.87965108074534	53.84752036645963	0.9998225065453625
Zt09_3_00632	IR01_48b.jg8500	7.789848068322981	8.095676093167702	0.9998223892686326
Zt09_9_00453	IR01_48b.jg1696	50.53347045962733	52.39931553416149	0.999822
Zt09_4_00780	IR01_48b.jg6205	501.3754189378882	520.2977672919254	0.9998222106743435
Zt09_1_01147	IR01_48b.jg10202	34.05495393167702	38.034103521739134	0.9998221394957796
Zt09_4_00241	IR01_48b.jg5640	33.287174316770184	34.50063406832298	0.9998220172231764
Zt09_3_00980	IR01_48b.jg8853	60.093673161490685	62.27541763975155	0.9998220082977022
Zt09_1_00988	IR01_48b.jg10035	10.730476273291925	11.140625409937888	0.9998219061971193
Zt09_11_00345	IR01_48b.jg6684	26.165251329192547	27.146630354037267	0.9998215573667305
Zt09_2_00691	IR01_48b.jg3998	10.673305701863354	11.054875931677019	0.9998215466449618
Zt09_2_00870	IR01_48b.jg4180	11.018425869565217	11.417628105590062	0.9998214760238318
Zt09_5_00715	IR01_48b.jg7640	37.89678869565218	39.26164493167702	0.9998212759848846
Zt09_11_00398	IR01_48b.jg6732	146.84569678881988	152.19829224844722	0.9998211802778237
Zt09_1_00182	IR01_48b.jg9206	17.79063104968944	18.037589304347826	0.9998211625004555
Zt09_1_00191	IR01_48b.jg9215	44.84631772049689	46.5218	0.9998209154705355
Zt09_2_00187	IR01_48b.jg3480	213.45140773913045	221.07523140372672	0.9998208095573059
Zt09_1_00823	IR01_48b.jg9864	29.018550335403727	30.113271770186337	0.9998207881023436
Zt09_5_00424	IR01_48b.jg7338	25.28885294409938	26.223498732919253	0.9998207457956236
Zt09_1_01434	IR01_48b.jg10491	65.87731448447205	68.2914	0.9998206940248293
Zt09_1_00866	IR01_48b.jg9910	18.401928645962734	19.071362683229815	0.9998205632586784
Zt09_5_00434	IR01_48b.jg7348	47.84568711180124	49.556981329192546	0.999821
Zt09_2_01052	IR01_48b.jg4366	42.18820313664596	43.7609	0.9998203925369029
Zt09_1_00720	IR01_48b.jg9760	41.70263640993789	43.20696689440994	0.99982
Zt09_5_00193	IR01_48b.jg7094	84.95941350931678	88.13131461490683	0.9998201122048568
Zt09_1_01012	IR01_48b.jg10058	117.3468077515528	121.81488255279503	0.9998200496581595
Zt09_3_00584	IR01_48b.jg8453	6.756110645962733	7.016317732919255	0.99982
Zt09_2_00779	IR01_48b.jg4088	685.0446107080745	714.8118952049689	0.9998200050474224
Zt09_7_00480	IR01_48b.jg2428	52.228688298136646	54.14320431055901	0.9998198293666389
Zt09_4_00595	IR01_48b.jg6013	24.550727024844722	25.425107062111802	0.9998196214470776
Zt09_9_00451	IR01_48b.jg1694	251.8295527515528	261.6801458944099	0.9998195963803574
Zt09_3_00442	IR01_48b.jg8265	104.2165661863354	107.94179220496895	0.9998194602314175
Zt09_2_00947	IR01_48b.jg4260	27.73272495652174	28.69134345341615	0.9998194253623249
Zt09_8_00388	IR01_48b.jg854	11.247252105590062	11.650908180124224	0.9998192232487922
Zt09_4_00299	IR01_48b.jg5699	13.100051366459628	13.55637951552795	0.9998191807257079
Zt09_4_00562	IR01_48b.jg5977	4.9818371552795035	5.151075130434783	0.9998190528083775
Zt09_2_00421	IR01_48b.jg3718	45.547515099378884	47.39779242857143	0.9998190224873913
Zt09_7_00434	IR01_48b.jg2383	43.10062991925466	51.175033795031055	0.9998188595536919
Zt09_13_00343	IR01_48b.jg343	6.798428931677019	7.068646329192546	0.9998187692990089
Zt09_3_00908	IR01_48b.jg8783	7.693674689440994	7.977990447204969	0.9998187688199007
Zt09_12_00416	IR01_48b.jg3268	52.21663542857143	54.060961335403725	0.9998186669896615
Zt09_4_00890	IR01_48b.jg6317	527.8534459813665	547.4542995341615	0.9998183512799002
Zt09_1_01253	IR01_48b.jg10308	134.03497935403726	138.978	0.9998183440839526
Zt09_7_00513	IR01_48b.jg2466	18.663146186335403	19.313131124223602	0.9998183244898922
Zt09_3_00656	IR01_48b.jg8522	2.3016928447204967	2.386670708074534	0.9998180585202345
Zt09_7_00112	IR01_48b.jg2052	7.465968186335404	7.739819068322982	0.9998179493823901
Zt09_3_00307	IR01_48b.jg8126	35.100293931677015	36.34040850310559	0.9998177902259126
Zt09_4_00064	IR01_48b.jg5461	58.82501752173913	60.9246	0.9998177154303953
Zt09_8_00149	IR01_48b.jg604	183.75862064596274	190.28485347826086	0.9998176373625176
Zt09_1_01529	IR01_48b.jg10591	87.98063809937888	91.19550411801242	0.9998170945509166
Zt09_1_01204	IR01_48b.jg10259	96.04564698757764	99.27195534161491	0.9998170102733961
Zt09_4_00059	IR01_48b.jg5456	11.744733155279503	12.21495198136646	0.9998169186345213
Zt09_2_00379	IR01_48b.jg3674	105.87415591925466	109.91309953416149	0.9998169070220723
Zt09_1_01128	IR01_48b.jg10183	111.92700993167702	116.06196882608695	0.9998168472670911
Zt09_3_00546	IR01_48b.jg8415	43.46956844099379	45.05810365838509	0.9998166610007723
Zt09_2_00649	IR01_48b.jg3948	30.196849633540374	31.2914	0.9998164249230161
Zt09_4_00432	IR01_48b.jg5838	114.15057368322981	118.27414693167702	0.9998163168377054
Zt09_1_01569	IR01_48b.jg10634	65.7899	68.18360889440994	0.9998161868472152
Zt09_6_00269	IR01_48b.jg4918	65.43717754658385	68.106	0.9998159157366234
Zt09_2_00428	IR01_48b.jg3724	36.423450627329196	37.77059905590062	0.9998158900724955
Zt09_1_00994	IR01_48b.jg10041	62.895563105590064	65.2134	0.9998156842791831
Zt09_9_00380	IR01_48b.jg1616	70.15800117391305	72.73259345341614	0.9998156726344989
Zt09_7_00484	IR01_48b.jg2432	102.2557170310559	105.98570549689441	0.9998155739144956
Zt09_2_01057	IR01_48b.jg4371	71.06602380745342	73.60511262111801	0.9998152633802745
Zt09_2_01118	IR01_48b.jg4430	841.6042896770186	876.059	0.999815
Zt09_4_00739	IR01_48b.jg6168	39.13365775776398	40.633299180124226	0.9998150054497762
Zt09_1_02115	IR01_48b.jg11197	57.49249268322981	59.331647105590065	0.9998148682460772
Zt09_1_00004	IR01_48b.jg9017	23.854146894409936	24.643107639751552	0.9998147588250186
Zt09_7_00383	IR01_48b.jg2335	124.8851654037267	129.26294872670806	0.9998147212821126
Zt09_1_00794	IR01_48b.jg9834	46.26874224223602	47.917404701863354	0.9998147188507863
Zt09_12_00148	IR01_48b.jg2991	20.755872521739132	21.60394547826087	0.9998145757870687
Zt09_2_00539	IR01_48b.jg3833	102.10970639751552	106.20020351552795	0.9998143671016128
Zt09_6_00556	IR01_48b.jg5204	175.75589264596272	182.15544777639752	0.9998143639157878
Zt09_2_00317	IR01_48b.jg3612	9.924638366459627	10.298654248447205	0.9998143503007964
Zt09_2_00191	IR01_48b.jg3484	16.430217322981367	17.036183590062112	0.9998140014509013
Zt09_4_00743	IR01_48b.jg6173	24.456752298136646	25.219872627329192	0.9998139157333469
Zt09_4_00744	IR01_48b.jg6174	90.97566547204968	94.3898	0.9998139076848865
Zt09_8_00247	IR01_48b.jg708	29.064205180124222	30.15989411801242	0.9998138745352112
Zt09_1_00609	IR01_48b.jg9647	46.10368068322981	47.78410201863354	0.9998137540564594
Zt09_5_00791	IR01_48b.jg7719	10.408088366459626	10.785900726708075	0.999813
Zt09_6_00172	IR01_48b.jg4813	22.997241180124224	23.837297298136647	0.9998133576773067
Zt09_1_01865	IR01_48b.jg10928	7.552152881987578	7.816357652173913	0.9998132178886289
Zt09_2_00243	IR01_48b.jg3537	17.854671801242237	18.496250223602484	0.9998131615655536
Zt09_6_00278	IR01_48b.jg4954	275.84347398136646	286.521	0.9998130914689545
Zt09_12_00279	IR01_48b.jg3126	32.26144813664596	33.467097813664594	0.9998130796355859
Zt09_4_00441	IR01_48b.jg5848	14.673263366459627	15.201118310559005	0.9998129659515843
Zt09_5_00512	IR01_48b.jg7428	29.08171750310559	30.10625834782609	0.999813
Zt09_6_00557	IR01_48b.jg5205	15.781630701863353	16.358555335403725	0.999813
Zt09_3_00501	IR01_48b.jg8367	35.57191878881988	36.87420802484472	0.9998127928759118
Zt09_11_00139	IR01_48b.jg6465	26.03782592546584	27.010928906832298	0.9998127621260282
Zt09_6_00277	IR01_48b.jg4955	62.12568851552795	64.67341115527951	0.9998126633895823
Zt09_8_00212	IR01_48b.jg672	829.7873922298137	860.8259582546584	0.9998123121219876
Zt09_6_00513	IR01_48b.jg5161	12.024514770186336	12.462234863354038	0.9998121483114997
Zt09_1_02026	IR01_48b.jg11101	7.987932422360249	8.278439552795032	0.9998121144561634
Zt09_6_00341	IR01_48b.jg4992	64.0941	66.47846047204969	0.9998119907540852
Zt09_2_00853	IR01_48b.jg4163	219.89917849068323	229.40052906832298	0.9998115386977925
Zt09_3_00547	IR01_48b.jg8416	63.60792100621118	66.12612708074535	0.9998113526996014
Zt09_9_00483	IR01_48b.jg1726	30.15305801242236	30.400770819875778	0.9998111792882853
Zt09_10_00279	IR01_48b.jg11577	8.1001	8.391344409937888	0.9998111492275561
Zt09_5_00310	IR01_48b.jg7218	108.67696608695653	112.69627150310559	0.9998111182202931
Zt09_2_00222	IR01_48b.jg3515	22.211219894409936	22.97694990062112	0.9998108527381356
Zt09_4_00689	IR01_48b.jg6112	120.87077786335404	125.35280691925466	0.9998105605155749
Zt09_3_00042	IR01_48b.jg7852	16.052887633540372	16.559548695652175	0.9998104085961877
Zt09_5_00155	IR01_48b.jg7046	6.723190906832298	6.982138366459627	0.9998104053642474
Zt09_7_00533	IR01_48b.jg2488	34.88283931677019	36.19477734782609	0.9998099712505104
Zt09_8_00373	IR01_48b.jg837	12.133417583850932	12.563898720496894	0.9998099391752429
Zt09_12_00260	IR01_48b.jg3105	45.25802707453416	46.87832952173913	0.9998098984510706
Zt09_1_00369	IR01_48b.jg9404	31.11267462732919	32.19443260248447	0.9998098168722198
Zt09_2_00878	IR01_48b.jg4190	122.06428870186335	126.49957125465839	0.9998094960461612
Zt09_3_00485	IR01_48b.jg8353	33.90491033540373	35.14828699378882	0.9998094599859734
Zt09_7_00464	IR01_48b.jg2413	29.50891860869565	30.575697658385092	0.9998091055893049
Zt09_5_00672	IR01_48b.jg7597	28.416761260869567	29.437936745341617	0.9998087461450514
Zt09_10_00462	IR01_48b.jg11766	0.8782339875776397	0.9135042981366459	0.999809
Zt09_8_00497	IR01_48b.jg967	34.6955	35.974514335403725	0.9998086676453215
Zt09_10_00277	IR01_48b.jg11575	1557.9163566521738	1617.3584439068322	0.999808
Zt09_1_01471	IR01_48b.jg10530	73.06365557763975	75.76059662732919	0.9998081955179033
Zt09_3_00413	IR01_48b.jg8235	117.41242793167702	121.8414700931677	0.9998079090478326
Zt09_13_00021	IR01_48b.jg14	23.257852577639753	24.106203894409937	0.9998077607562713
Zt09_4_00329	IR01_48b.jg5731	175.1188916335404	181.47490147826088	0.999808
Zt09_1_01543	IR01_48b.jg10606	58.6868	60.793706322981365	0.9998076736319278
Zt09_7_00636	IR01_48b.jg2606	7.738842670807453	7.999286757763975	0.9998074918175062
Zt09_5_00158	IR01_48b.jg7049	182.57654426086955	188.54494826708074	0.9998072775008369
Zt09_2_01149	IR01_48b.jg4469	3.7526126832298137	3.8488442670807452	0.9998071491351874
Zt09_4_00621	IR01_48b.jg6039	7.330910285714285	7.628598204968944	0.9998071430602973
Zt09_4_00543	IR01_48b.jg5959	17.721668260869567	18.36722398136646	0.999807
Zt09_4_00373	IR01_48b.jg5776	25.401665055900622	26.33224807453416	0.9998071027046163
Zt09_5_00738	IR01_48b.jg7665	38.6204	46.24323571428572	0.9998066715736204
Zt09_1_01658	IR01_48b.jg10725	63.04135459006211	65.28387529192547	0.9998066352691919
Zt09_6_00221	IR01_48b.jg4868	32.773229074534164	33.942290372670804	0.9998061604609255
Zt09_2_00935	IR01_48b.jg4247	9.063817434782608	9.398894229813665	0.9998058904637914
Zt09_2_00693	IR01_48b.jg4000	10.123894490683229	10.499861304347826	0.9998057916644986
Zt09_12_00228	IR01_48b.jg3073	10.468406869565218	10.816169130434783	0.9998056642011043
Zt09_10_00372	IR01_48b.jg11675	22.858526819875777	23.684041795031057	0.999806
Zt09_3_00490	IR01_48b.jg8356	17.161925894409936	17.841453689440993	0.9998053318592076
Zt09_1_01366	IR01_48b.jg10427	207.1632529378882	214.91368616770185	0.9998049023936039
Zt09_9_00273	IR01_48b.jg1500	16.517386372670806	17.115479795031057	0.9998047608564513
Zt09_10_00438	IR01_48b.jg11741	1.575992248447205	1.626652701863354	0.9998047195115474
Zt09_4_00578	IR01_48b.jg5994	25.54459590062112	26.484859720496896	0.9998046210137558
Zt09_8_00005	IR01_48b.jg456	3.6145045031055902	3.74978	0.9998046022136912
Zt09_1_01315	IR01_48b.jg10376	41.877799155279504	43.42883668944099	0.9998040480515366
Zt09_4_00637	IR01_48b.jg6054	435.61464103726706	451.7928919689441	0.999804
Zt09_3_00476	IR01_48b.jg8344	92.88164175776397	95.89012467701863	0.9998038807332298
Zt09_3_00346	IR01_48b.jg8163	39.48266029813664	40.8561	0.9998037151009677
Zt09_4_00515	IR01_48b.jg5930	38.725120757763975	40.1351	0.9998035326851665
Zt09_12_00287	IR01_48b.jg3134	1520.9747771552795	1576.7066645403727	0.9998034579290581
Zt09_7_00108	IR01_48b.jg2048	164.24371124223603	156.903	0.9998033334581458
Zt09_8_00126	IR01_48b.jg580	1.3150567080745341	1.3546208322981366	0.9998032704291072
Zt09_1_01630	IR01_48b.jg10695	57.839544211180126	59.81165711801242	0.9998031991912237
Zt09_4_00075	IR01_48b.jg5472	37.42017330434783	43.59774659627329	0.9998029854459888
Zt09_1_00389	IR01_48b.jg9424	18.461277279503104	19.134980366459626	0.9998028579316945
Zt09_1_01984	IR01_48b.jg11056	21.757612913043477	22.596005819875778	0.9998028314463491
Zt09_11_00030	IR01_48b.jg6346	126.05636116770187	131.96532435403728	0.9998027427126949
Zt09_1_00682	IR01_48b.jg9720	170.7022137826087	177.0212888074534	0.9998024633493333
Zt09_6_00565	IR01_48b.jg5212	24.954966354037268	25.848494080745343	0.9998024537922584
Zt09_3_00074	IR01_48b.jg7886	31.25403860248447	32.39874083850932	0.9998020287303626
Zt09_3_00398	IR01_48b.jg8220	22.0832	22.88556545962733	0.9998019636067786
Zt09_10_00187	IR01_48b.jg11478	51.8526	53.799668155279505	0.999802
Zt09_10_00214	IR01_48b.jg11507	22.224	23.000930279503105	0.9998017228731394
Zt09_2_00427	IR01_48b.jg3723	8.116219062111801	8.421259298136645	0.9998017023123899
Zt09_2_00949	IR01_48b.jg4262	55.37129583850932	57.35580841614907	0.9998015952050199
Zt09_1_00212	IR01_48b.jg9236	12.958349695652174	13.440601074534161	0.9998014520387511
Zt09_9_00512	IR01_48b.jg1756	23.75220357763975	24.646318726708074	0.9998014007874787
Zt09_3_00429	IR01_48b.jg8252	15.932155335403726	16.516708590062112	0.9998013644544831
Zt09_4_00058	IR01_48b.jg5455	4.387473770186335	4.558978900621118	0.9998013237637726
Zt09_13_00125	IR01_48b.jg135	67.62044085093167	73.03717100621118	0.9998012250629348
Zt09_2_01083	IR01_48b.jg4397	3.4841152298136646	3.608119043478261	0.999801
Zt09_2_00528	IR01_48b.jg3822	18.99203542236025	19.677777279503104	0.9998005872092589
Zt09_1_00424	IR01_48b.jg9458	45.52174321118012	47.11351179503106	0.9998004998740088
Zt09_6_00329	IR01_48b.jg4980	1754.315871416149	1818.989545751553	0.9998004302856378
Zt09_7_00270	IR01_48b.jg2220	20.399266298136645	21.139048863354038	0.9997999312680911
Zt09_1_00851	IR01_48b.jg9893	37.40712001863354	38.79025820496894	0.9997999304722692
Zt09_4_00060	IR01_48b.jg5457	18.60984352173913	19.28355805590062	0.9997998807009548
Zt09_2_00929	IR01_48b.jg4241	15.513242832298136	16.130309440993788	0.9997998616663175
Zt09_9_00427	IR01_48b.jg1669	15.650372807453415	16.221795869565216	0.9997996718870672
Zt09_9_00424	IR01_48b.jg1666	13.598383701863353	14.088926652173914	0.9997995615503164
Zt09_9_00265	IR01_48b.jg1492	15.41392700621118	16.030807602484472	0.999799
Zt09_3_00929	IR01_48b.jg8803	42.91469703726708	44.46264101242236	0.9997990965136293
Zt09_11_00187	IR01_48b.jg6516	9.852191906832298	10.206008913043478	0.9997989300524341
Zt09_1_00019	IR01_48b.jg9031	42.51141470186335	44.110877782608696	0.9997989111701001
Zt09_5_00010	IR01_48b.jg6879	6.903505316770186	7.1672264409937885	0.9997985734127296
Zt09_2_00571	IR01_48b.jg3865	32.24918269565217	33.460184136645964	0.9997985550947628
Zt09_1_01773	IR01_48b.jg10839	2.577593850931677	2.6742430931677017	0.9997984291950219
Zt09_8_00281	IR01_48b.jg741	5.06029	5.2467753229813665	0.9997983812627005
Zt09_5_00431	IR01_48b.jg7345	32.84292371428572	34.030077285714285	0.9997983762344931
Zt09_3_00337	IR01_48b.jg8154	45.80476563975155	44.72647627329192	0.9997983736266797
Zt09_1_00942	IR01_48b.jg9985	106.86470769565217	111.29866419254658	0.9997981738629734
Zt09_1_01142	IR01_48b.jg10197	40.849697590062114	42.334663894409935	0.9997981497235938
Zt09_2_00840	IR01_48b.jg4150	25.116307378881988	26.123804372670808	0.999798
Zt09_1_01562	IR01_48b.jg10626	29.987214565217393	31.0832	0.9997980133129679
Zt09_1_01171	IR01_48b.jg10225	54.63959091925466	56.65410802484472	0.9997979472334938
Zt09_12_00249	IR01_48b.jg3094	31.12061455900621	32.237497142857144	0.9997979309985755
Zt09_2_00684	IR01_48b.jg3991	278.1189358509317	288.2362835465839	0.9997979289078323
Zt09_1_00868	IR01_48b.jg9911	14.554901217391304	15.064832714285714	0.9997977460353495
Zt09_4_00378	IR01_48b.jg5781	32.0374	33.27251347826087	0.9997977265131434
Zt09_1_01720	IR01_48b.jg10788	28.297594161490682	29.392694745341615	0.999798
Zt09_7_00251	IR01_48b.jg2200	56.080555813664596	58.038747329192546	0.9997973479085136
Zt09_1_00792	IR01_48b.jg9832	63.04027794409938	65.52856457763976	0.9997972994528274
Zt09_1_00645	IR01_48b.jg9684	7.8417066894409935	8.123817291925466	0.9997972159414356
Zt09_4_00061	IR01_48b.jg5458	129.46208630434782	134.19252498136646	0.9997971134522813
Zt09_9_00379	IR01_48b.jg1615	208.0844798757764	215.8271008447205	0.9997970388421598
Zt09_3_00143	IR01_48b.jg7959	17.11119842236025	17.746361037267082	0.9997968649800674
Zt09_2_00830	IR01_48b.jg4140	19.071858142857142	19.776183366459627	0.9997967833794996
Zt09_2_00119	IR01_48b.jg3407	74.40480185093168	77.08491932298136	0.9997967816497784
Zt09_3_00541	IR01_48b.jg8410	51.999042763975154	53.96321993167702	0.9997966628894539
Zt09_1_00816	IR01_48b.jg9857	90.34406667701863	93.69840668322982	0.9997965757156834
Zt09_7_00836	IR01_48b.jg2818	6.877048093167702	7.262827142857143	0.9997964767643117
Zt09_1_01337	IR01_48b.jg10398	28.6481	29.684393546583852	0.9997963729256882
Zt09_3_00445	IR01_48b.jg8268	9.979375627329192	10.298055683229814	0.9997962071834864
Zt09_4_00617	IR01_48b.jg6035	190.03763211180123	197.1380082173913	0.9997960021278784
Zt09_6_00458	IR01_48b.jg5104	50.75488580124224	52.53580986335404	0.9997959078905739
Zt09_2_00692	IR01_48b.jg3999	59.3703	61.62455355279503	0.9997957603215146
Zt09_1_02006	IR01_48b.jg11081	27.509698875776397	28.509842211180125	0.9997955336980401
Zt09_10_00264	IR01_48b.jg11561	84.26420137267081	87.28215289440993	0.9997954037813163
Zt09_8_00509	IR01_48b.jg978	38.11994576397515	39.479443813664595	0.999795
Zt09_1_01795	IR01_48b.jg10857	10.575890236024845	10.950633335403726	0.9997949062685878
Zt09_2_00977	IR01_48b.jg4292	18.710346944099378	19.38944439751553	0.9997948648332282
Zt09_6_00586	IR01_48b.jg5234	26.566501322981367	27.524582322981367	0.9997946776324448
Zt09_4_00608	IR01_48b.jg6026	24.52330545962733	25.420030726708074	0.9997946146878735
Zt09_2_01061	IR01_48b.jg4375	88.0161	91.1923	0.9997945803186535
Zt09_2_00998	IR01_48b.jg4313	196.97211574534163	204.40046618012423	0.9997943260817405
Zt09_9_00058	IR01_48b.jg1285	159.44626714285715	165.8961592795031	0.9997942621172804
Zt09_3_00399	IR01_48b.jg8221	25.430793186335404	26.360084354037266	0.9997940449399502
Zt09_8_00459	IR01_48b.jg927	14.489086391304348	15.030476062111802	0.9997931710069643
Zt09_9_00367	IR01_48b.jg1601	31.131848372670806	32.22275637888199	0.9997930679249627
Zt09_11_00123	IR01_48b.jg6447	46.395132291925464	48.060881304347824	0.9997930595872868
Zt09_8_00460	IR01_48b.jg928	46.6848	48.31935220496894	0.9997930446476411
Zt09_4_00062	IR01_48b.jg5459	20.001396173913044	20.722719080745343	0.9997929900094406
Zt09_5_00443	IR01_48b.jg7358	70.89872498136646	73.48189345341615	0.9997929276521355
Zt09_12_00129	IR01_48b.jg2971	43.43345596273292	45.01528888819876	0.9997925913072678
Zt09_2_00742	IR01_48b.jg4050	156.6602356583851	162.51619683850933	0.9997925466263249
Zt09_1_01412	IR01_48b.jg10469	18.362876627329193	19.025802149068323	0.999793
Zt09_3_00629	IR01_48b.jg8497	197.52362343478262	204.32612239751552	0.9997923963146962
Zt09_8_00355	IR01_48b.jg819	52.75052550931677	54.67629722360248	0.9997923690579645
Zt09_13_00205	IR01_48b.jg204	15.816052459627329	16.37718698136646	0.9997920823924275
Zt09_6_00653	IR01_48b.jg5309	23.86704947826087	24.73806862732919	0.9997920817518579
Zt09_1_01619	IR01_48b.jg10684	55.599966726708075	57.57841442857143	0.9997919322485526
Zt09_5_00087	IR01_48b.jg6967	4.792465310559006	4.962769459627329	0.9997916074288205
Zt09_8_00527	IR01_48b.jg1000	202.164	209.51749909316771	0.999792
Zt09_6_00630	IR01_48b.jg5281	30.593605310559006	31.712516335403727	0.9997913710394103
Zt09_5_00675	IR01_48b.jg7600	64.47801839130435	66.8533	0.9997912966749168
Zt09_8_00206	IR01_48b.jg665	242.67447923602484	251.55368701863355	0.9997911013254254
Zt09_3_00555	IR01_48b.jg8424	29.415426236024846	30.521956906832298	0.999791
Zt09_8_00483	IR01_48b.jg952	26.65174457763975	27.611625217391303	0.9997908967670166
Zt09_7_00025	IR01_48b.jg1970	824.4633596149068	855.3177463850932	0.9997908307756672
Zt09_7_00491	IR01_48b.jg2439	217.50242762111802	225.4834079689441	0.9997908137436579
Zt09_10_00322	IR01_48b.jg11624	194.76780149068324	202.1401734099379	0.9997905468480357
Zt09_1_01116	IR01_48b.jg10171	31.262483099378883	32.40893710559006	0.9997904047557594
Zt09_8_00524	IR01_48b.jg997	58.172731894409935	60.33891745962733	0.9997903748572258
Zt09_9_00480	IR01_48b.jg1723	8.083894633540373	8.446593043478261	0.9997903417127916
Zt09_6_00134	IR01_48b.jg4776	26.124523571428572	27.046776055900622	0.9997902433757937
Zt09_4_00349	IR01_48b.jg5752	35.93947611180124	37.237918372670805	0.9997901864891475
Zt09_3_00401	IR01_48b.jg8223	55.24945536645963	57.26136583229814	0.99979
Zt09_7_00531	IR01_48b.jg2486	18.447089409937888	19.1287	0.9997901482979563
Zt09_5_00621	IR01_48b.jg7541	1.7236955900621118	1.787724291925466	0.99979
Zt09_2_01005	IR01_48b.jg4320	19.949222732919253	20.673852173913044	0.9997896799627936
Zt09_1_00618	IR01_48b.jg9655	37.42463070186336	38.78948746583851	0.9997896228176234
Zt09_3_00278	IR01_48b.jg8096	46.18	47.62908185093168	0.9997894606738705
Zt09_13_00084	IR01_48b.jg77	52.17583305590062	54.12422329192547	0.9997894561095211
Zt09_11_00279	IR01_48b.jg6617	13.812985136645963	14.3265	0.9997894046962625
Zt09_2_00527	IR01_48b.jg3821	34.44601157142857	35.73237245962733	0.9997893101314633
Zt09_13_00345	IR01_48b.jg345	56.068897142857146	58.074258645962736	0.9997892977629778
Zt09_3_00269	IR01_48b.jg8087	87.04049786335403	90.23162414906832	0.9997892397724294
Zt09_1_00722	IR01_48b.jg9762	47.36631645962733	49.370228093167704	0.9997892215981198
Zt09_6_00536	IR01_48b.jg5184	45.945932242236026	47.654887062111804	0.9997891818688645
Zt09_1_01842	IR01_48b.jg10905	36.075029732919255	37.42743722981366	0.9997891488112305
Zt09_11_00367	IR01_48b.jg6700	18.415015788819876	19.101737708074534	0.999789
Zt09_4_00714	IR01_48b.jg6141	20.896	21.688997645962733	0.9997890705828364
Zt09_1_01823	IR01_48b.jg10885	6.635180322981366	6.876973931677019	0.999789
Zt09_10_00378	IR01_48b.jg11681	128.87899181366458	133.616	0.9997890330919847
Zt09_1_01832	IR01_48b.jg10894	15.845034708074534	16.45791850310559	0.9997888299507866
Zt09_2_01004	IR01_48b.jg4319	39.80207386956522	41.254503838509315	0.9997888188504019
Zt09_10_00042	IR01_48b.jg11334	41.17899183229814	42.780903260869565	0.9997887921952724
Zt09_8_00234	IR01_48b.jg695	55.09067429192547	57.04495201863354	0.9997886426969638
Zt09_8_00610	IR01_48b.jg1083	196.3473555279503	204.14324388819875	0.9997885568154697
Zt09_1_00938	IR01_48b.jg9981	25.179659086956523	26.083937819875775	0.9997885506469226
Zt09_2_00569	IR01_48b.jg3863	56.450438894409935	58.549	0.9997885097431348
Zt09_11_00440	IR01_48b.jg6773	446.73512233540373	462.55287802484474	0.9997883660421129
Zt09_10_00116	IR01_48b.jg11408	131.76258680124224	137.82024539751552	0.9997883519422519
Zt09_9_00405	IR01_48b.jg1646	197.58789623602485	204.85702567701864	0.9997883227825604
Zt09_7_00274	IR01_48b.jg2224	55.80362195652174	57.822343863354035	0.9997882075533918
Zt09_5_00033	IR01_48b.jg6903	29.798240223602484	30.886103801242236	0.9997881412344136
Zt09_1_01281	IR01_48b.jg10339	32.672155869565216	33.84038663975155	0.9997880919371711
Zt09_2_00352	IR01_48b.jg3647	25.91130788198758	26.843908559006213	0.9997880709285114
Zt09_3_00972	IR01_48b.jg8845	19.033964347826085	19.753099192546586	0.9997880225992716
Zt09_3_00500	IR01_48b.jg8366	40.74999403726708	42.2355	0.9997879893152721
Zt09_1_00788	IR01_48b.jg9827	33.98310076397515	35.22628736024845	0.9997879689331808
Zt09_1_01629	IR01_48b.jg10694	15.406219229813665	15.961939813664596	0.999788
Zt09_8_00495	IR01_48b.jg966	23.361445254658385	24.071239906832297	0.9997877745017745
Zt09_2_00142	IR01_48b.jg3434	12.23029349689441	12.216198316770186	0.9997876413291995
Zt09_1_00753	IR01_48b.jg9793	95.96200873913044	99.52389767701864	0.9997873667753915
Zt09_4_00294	IR01_48b.jg5694	18.216262111801242	18.87070753416149	0.999787
Zt09_1_01293	IR01_48b.jg10353	19.07066052795031	19.748303801242237	0.9997872732958866
Zt09_2_00881	IR01_48b.jg4193	5.34754	5.554374316770186	0.9997871535920241
Zt09_8_00107	IR01_48b.jg560	109.26139049068323	113.02777043478261	0.9997868699556635
Zt09_3_01027	IR01_48b.jg8900	143.82937919875775	149.07112367701865	0.9997866455891945
Zt09_3_00620	IR01_48b.jg8488	8.63939	8.96044	0.9997865901123038
Zt09_8_00418	IR01_48b.jg885	107.42814629813665	110.69591037267081	0.9997863328722673
Zt09_11_00083	IR01_48b.jg6403	22.031187422360247	22.871429347826087	0.9997861975426606
Zt09_2_00460	IR01_48b.jg3758	23.27177345962733	24.14788147826087	0.9997860119851745
Zt09_3_00070	IR01_48b.jg7882	8.742432602484472	9.07088	0.9997859966850289
Zt09_4_00185	IR01_48b.jg5584	129.52385827950312	134.2473533167702	0.9997857590636928
Zt09_1_00345	IR01_48b.jg9379	2.5751009192546586	2.688618409937888	0.9997856151778506
Zt09_2_00193	IR01_48b.jg3486	11.19173992546584	11.607485763975156	0.9997856045482509
Zt09_12_00261	IR01_48b.jg3106	51.21084481366459	53.09263579503106	0.9997855692364427
Zt09_9_00274	IR01_48b.jg1501	23.468201310559007	24.326207093167703	0.9997853828888179
Zt09_6_00241	IR01_48b.jg4888	52.307612900621116	54.20637432919255	0.9997853025050205
Zt09_4_00045	IR01_48b.jg5438	44.55647047204969	46.23413227329193	0.9997852352028144
Zt09_7_00166	IR01_48b.jg2109	175.02320463975155	181.25190991304348	0.9997851281230448
Zt09_6_00407	IR01_48b.jg5052	17.625387925465837	18.270660416149067	0.9997850235007151
Zt09_7_00277	IR01_48b.jg2228	222.1128659378882	230.21943479503105	0.9997849828072257
Zt09_7_00485	IR01_48b.jg2433	56.67480306832298	58.85174417391304	0.9997849314225044
Zt09_20_00068	IR01_48b.jg431	2.722542732919255	2.8192100807453415	0.9997848919009029
Zt09_1_00751	IR01_48b.jg9791	39.50277224844721	40.97678975155279	0.9997844575414453
Zt09_8_00436	IR01_48b.jg904	4.66701	4.841163322981367	0.999784
Zt09_11_00214	IR01_48b.jg6546	74.97369155900621	76.76812324223603	0.9997842135455071
Zt09_10_00383	IR01_48b.jg11686	42.9039	44.43687959627329	0.9997842113223492
Zt09_11_00150	IR01_48b.jg6476	757.6335127267081	785.8347738571429	0.9997839668607645
Zt09_11_00032	IR01_48b.jg6348	10.420722701863355	10.807967316770187	0.9997837841955394
Zt09_7_00276	IR01_48b.jg2227	434.2705825838509	450.18436557142854	0.999784
Zt09_3_00335	IR01_48b.jg8152	406.3786776273292	421.3507946583851	0.9997836742425249
Zt09_10_00027	IR01_48b.jg11317	7.272416670807454	7.5485429254658385	0.9997836480622617
Zt09_1_01303	IR01_48b.jg10364	87.30399155279503	90.58088179503106	0.9997834849882589
Zt09_1_00260	IR01_48b.jg9287	4.462563447204969	4.63859	0.9997833609842521
Zt09_1_01749	IR01_48b.jg10814	6.1190686024844725	6.348717875776398	0.9997833213323413
Zt09_1_00351	IR01_48b.jg9386	6.0330953913043475	6.247980732919254	0.9997831490653385
Zt09_9_00504	IR01_48b.jg1748	5.436489894409938	5.643883639751553	0.9997829375415729
Zt09_8_00221	IR01_48b.jg681	15.681349173913043	16.261634596273293	0.9997829042752786
Zt09_2_01056	IR01_48b.jg4370	34.590991167701866	35.87289913043478	0.9997827169246142
Zt09_6_00629	IR01_48b.jg5280	78.05399132919254	80.88670562732919	0.9997827151732739
Zt09_1_00659	IR01_48b.jg9697	36.07145951552795	37.427618763975154	0.9997826016871447
Zt09_4_00588	IR01_48b.jg6005	19.181424751552793	19.923079757763976	0.9997826012360773
Zt09_1_00981	IR01_48b.jg10028	195.30045981987578	202.5373357453416	0.999783
Zt09_10_00073	IR01_48b.jg11367	54.09118471428572	56.062478795031055	0.9997824011719674
Zt09_3_00623	IR01_48b.jg8491	11.440883124223603	11.83787450310559	0.9997822271784392
Zt09_13_00273	IR01_48b.jg274	24.70619546583851	25.59356605590062	0.9997821822031325
Zt09_1_01295	IR01_48b.jg10355	66.65238032919255	69.11388920496894	0.9997821747982211
Zt09_2_00498	IR01_48b.jg3791	829.1257102919254	846.5933771677019	0.9997820450555444
Zt09_1_00810	IR01_48b.jg9851	44.060382708074535	45.666965391304345	0.9997817960481119
Zt09_4_00160	IR01_48b.jg5558	58.07592640372671	60.18450380745342	0.9997816532204359
Zt09_1_00220	IR01_48b.jg9246	3.8458265776397513	3.988275285714286	0.9997814233639155
Zt09_1_01003	IR01_48b.jg10049	56.40644049689441	58.137534763975154	0.9997811433177174
Zt09_3_00631	IR01_48b.jg8499	30.729038670807455	31.802346776397517	0.9997807259437242
Zt09_7_00256	IR01_48b.jg2205	4.745107397515528	5.092982732919254	0.9997806693097452
Zt09_5_00559	IR01_48b.jg7475	49.29425672670808	51.11441824223603	0.9997805023009088
Zt09_7_00483	IR01_48b.jg2431	85.38904802484473	88.46635397515529	0.9997803675472681
Zt09_4_00152	IR01_48b.jg5550	1233.9640613043478	1289.8361811925465	0.9997803653414374
Zt09_9_00449	IR01_48b.jg1692	8.259033739130436	8.560918298136645	0.9997802803822974
Zt09_4_00327	IR01_48b.jg5729	32.40581892546584	33.68876186956522	0.9997801366782435
Zt09_5_00441	IR01_48b.jg7356	256.6603097826087	265.9486154658385	0.9997800894475851
Zt09_5_00465	IR01_48b.jg7379	106.4044132484472	110.25649577639751	0.9997800427652513
Zt09_6_00543	IR01_48b.jg5191	19.402154254658385	20.114055211180123	0.9997800017109546
Zt09_1_00857	IR01_48b.jg9900	20.686917236024843	21.416709875776398	0.9997799792948471
Zt09_8_00585	IR01_48b.jg1057	16.40708103726708	16.99699153416149	0.9997799751577157
Zt09_11_00086	IR01_48b.jg6406	44.258057726708074	45.91057456521739	0.9997795958577091
Zt09_5_00385	IR01_48b.jg7295	74.47212688819876	77.19208286956521	0.9997792776576568
Zt09_1_01292	IR01_48b.jg10352	158.906	164.61821418012423	0.9997789323741929
Zt09_7_00404	IR01_48b.jg2357	124.28484979503105	128.82117070807453	0.9997787149651007
Zt09_12_00133	IR01_48b.jg2975	64.62011637888199	67.14178559006211	0.9997784139696917
Zt09_5_00739	IR01_48b.jg7666	52.03515749068323	53.93784345341615	0.9997783681863326
Zt09_2_00774	IR01_48b.jg4083	412.27143998757765	427.8520689813665	0.9997783233513978
Zt09_1_01935	IR01_48b.jg11004	40.80345053416149	42.3044	0.9997783213099093
Zt09_3_00590	IR01_48b.jg8459	11.50379844720497	11.912887124223602	0.9997782233816024
Zt09_11_00145	IR01_48b.jg6471	7.624603621118013	7.90381	0.9997780088673569
Zt09_5_00223	IR01_48b.jg7124	50.56233785093168	52.24449332298136	0.9997776599392391
Zt09_5_00596	IR01_48b.jg7513	69.24264178881988	71.82253986956522	0.999778
Zt09_5_00806	IR01_48b.jg7747	22.11950848447205	22.94507947826087	0.9997775799193532
Zt09_8_00507	IR01_48b.jg976	164.3580008136646	170.37302544720498	0.9997774135593666
Zt09_12_00270	IR01_48b.jg3116	1293.0388787826087	1340.5445794347827	0.9997773677285438
Zt09_7_00507	IR01_48b.jg2459	28.31532001242236	29.358860447204968	0.999777
Zt09_2_00669	IR01_48b.jg3969	912.8965549937889	946.5364276521739	0.9997772852769817
Zt09_1_00600	IR01_48b.jg9639	90.92300016149068	94.26103579503106	0.9997772138064138
Zt09_8_00041	IR01_48b.jg492	31.098247596273293	32.199956782608695	0.9997771541939423
Zt09_5_00383	IR01_48b.jg7293	17.829119341614906	18.482102242236024	0.9997770488237855
Zt09_3_01093	IR01_48b.jg8969	32.884883173913046	33.99382045962733	0.9997769843204815
Zt09_8_00521	IR01_48b.jg994	21.918937701863353	22.717657633540373	0.999777
Zt09_6_00545	IR01_48b.jg5193	37.18408578881988	38.63184408695652	0.999777
Zt09_2_00321	IR01_48b.jg3616	4.148038521739131	4.297442596273292	0.9997767396366376
Zt09_4_00074	IR01_48b.jg5471	19.929605149068323	20.779067863354037	0.9997767327494718
Zt09_1_00804	IR01_48b.jg9845	115.64771833540372	119.90660637267081	0.9997765981459427
Zt09_2_00408	IR01_48b.jg3704	12.290846105590061	12.744853242236024	0.9997764641237897
Zt09_4_00261	IR01_48b.jg5661	10.108017360248446	10.482080316770187	0.9997764585478561
Zt09_11_00011	IR01_48b.jg6327	34.884	36.18116401242236	0.9997764081729961
Zt09_10_00328	IR01_48b.jg11630	35.99255755900621	37.27802049689441	0.9997763775446971
Zt09_1_01070	IR01_48b.jg10122	50.773830304347825	52.32512331055901	0.9997761611876385
Zt09_10_00060	IR01_48b.jg11351	32.5085	33.70036079503105	0.999776
Zt09_3_00415	IR01_48b.jg8237	67.67022685714285	70.11561941614907	0.9997760014445132
Zt09_1_01837	IR01_48b.jg10899	20.293664316770187	21.045919248447206	0.9997758038157062
Zt09_1_00422	IR01_48b.jg9456	13.194157708074535	13.645838099378881	0.9997757533546092
Zt09_7_00391	IR01_48b.jg2343	5.885721652173913	6.092032621118013	0.9997757195890224
Zt09_3_00594	IR01_48b.jg8463	31.210047658385093	32.33386303726708	0.9997756512803968
Zt09_5_00228	IR01_48b.jg7129	20.259207658385094	20.91818047826087	0.9997755105514902
Zt09_11_00236	IR01_48b.jg6570	20.832742291925467	21.58158504347826	0.9997754880681804
Zt09_3_00479	IR01_48b.jg8347	62.74031223602484	65.1666	0.9997752267250508
Zt09_6_00251	IR01_48b.jg4898	13.679677049689442	14.177261596273292	0.9997742883935192
Zt09_1_00786	IR01_48b.jg9825	53.735501745341615	55.62993588819876	0.9997741781693411
Zt09_11_00121	IR01_48b.jg6445	110.70985344099378	116.08012513043478	0.9997741255059913
Zt09_2_00750	IR01_48b.jg4059	46.12724555279503	47.796462285714284	0.9997735777187969
Zt09_2_00888	IR01_48b.jg4201	35.18398891304348	36.50711770186335	0.999773
Zt09_3_00557	IR01_48b.jg8426	27.924926267080746	28.94685736645963	0.9997733979072295
Zt09_6_00164	IR01_48b.jg4805	51.8991	53.80765249689441	0.9997733949199498
Zt09_4_00380	IR01_48b.jg5783	8.4446	8.737032204968944	0.9997729908021269
Zt09_2_00938	IR01_48b.jg4250	23.790618267080745	24.660653788819875	0.9997729778725528
Zt09_2_00810	IR01_48b.jg4120	29.368399844720496	30.4298	0.9997729622356906
Zt09_11_00325	IR01_48b.jg6663	25.00950552795031	25.922549260869566	0.999773
Zt09_4_00174	IR01_48b.jg5572	5.373061130434783	5.694642608695652	0.9997724116581574
Zt09_2_00341	IR01_48b.jg3636	21.66648056521739	22.447463850931676	0.9997721531682747
Zt09_3_00032	IR01_48b.jg7838	15.548532838509317	16.115852180124225	0.999772
Zt09_7_00564	IR01_48b.jg2529	34.77538514285715	36.10891582608696	0.9997719234100176
Zt09_2_00944	IR01_48b.jg4256	16.401491310559006	16.999835403726706	0.9997718375450176
Zt09_3_00824	IR01_48b.jg8699	58.996	61.10294669565217	0.9997718027358946
Zt09_4_00316	IR01_48b.jg5719	22.33881397515528	23.14138450310559	0.9997717781972375
Zt09_2_01048	IR01_48b.jg4362	30.364578204968943	31.49245696273292	0.9997716841748054
Zt09_19_00068	IR01_48b.jg4631	3.668325093167702	3.777226832298137	0.9997716669837989
Zt09_3_00626	IR01_48b.jg8494	61.184019391304346	63.43058571428571	0.9997716373301745
Zt09_7_00467	IR01_48b.jg2417	47.10086044099379	48.843415173913044	0.999772
Zt09_5_00260	IR01_48b.jg7161	3811.262670726708	3910.27	0.9997714392772507
Zt09_4_00618	IR01_48b.jg6036	11.161962385093167	11.482063192546583	0.9997710243080046
Zt09_9_00488	IR01_48b.jg1731	33.54386245962733	34.79022699378882	0.9997706395842791
Zt09_1_02111	IR01_48b.jg11193	129.7146320931677	134.41229102484473	0.9997705403121165
Zt09_1_00940	IR01_48b.jg9983	39.03234343478261	40.466609695652174	0.9997703560000168
Zt09_8_00139	IR01_48b.jg593	17.050399906832297	17.678081279503104	0.9997702922988924
Zt09_4_00556	IR01_48b.jg5971	26.630528217391305	27.573609919254658	0.9997701979284631
Zt09_11_00330	IR01_48b.jg6668	28.810050577639753	29.824519739130434	0.9997701787125336
Zt09_5_00233	IR01_48b.jg7134	86.7942	89.79577350931677	0.9997701364184771
Zt09_8_00611	IR01_48b.jg1084	6.767745639751553	7.033181322981367	0.9997700538567353
Zt09_2_00627	IR01_48b.jg3926	26.06872585714286	27.152657223602485	0.9997699288547649
Zt09_11_00117	IR01_48b.jg6441	24.679092944099377	25.6194	0.9997698440935475
Zt09_5_00720	IR01_48b.jg7647	3.803332801242236	3.934638701863354	0.9997698187805379
Zt09_4_00343	IR01_48b.jg5746	24.28440439130435	25.17534786956522	0.9997698097341791
Zt09_3_00114	IR01_48b.jg7929	4.1683960745341615	4.406588111801242	0.9997698096585644
Zt09_3_01029	IR01_48b.jg8902	22.216319732919256	22.988173701863353	0.9997696493829834
Zt09_5_00136	IR01_48b.jg7026	21.59940214906832	22.37576992546584	0.9997696146277381
Zt09_1_01639	IR01_48b.jg10705	57.62120620496894	61.098060198757764	0.9997695262327011
Zt09_9_00412	IR01_48b.jg1653	7.285549937888199	7.554511322981367	0.999769
Zt09_11_00346	IR01_48b.jg6685	10.846259782608696	11.276059515527951	0.9997689953910531
Zt09_4_00338	IR01_48b.jg5741	32.74421670807453	33.90411429192547	0.9997688966290664
Zt09_3_00302	IR01_48b.jg8121	21.78678854658385	22.57070401242236	0.999769
Zt09_7_00369	IR01_48b.jg2321	23.478660664596273	24.33557205590062	0.9997687909624636
Zt09_4_00347	IR01_48b.jg5750	16.461224198757765	17.046997695652173	0.9997687148349613
Zt09_6_00250	IR01_48b.jg4897	62.268094857142856	64.52880292546584	0.9997686415718708
Zt09_6_00489	IR01_48b.jg5135	41.13674714906832	42.83184093167702	0.999768
Zt09_5_00654	IR01_48b.jg7577	237.10086924223603	244.97086001863354	0.9997683421083704
Zt09_6_00169	IR01_48b.jg4810	32.263327049689444	33.48706210559006	0.9997682507104879
Zt09_10_00204	IR01_48b.jg11496	49.224755167701865	51.132322571428574	0.999768
Zt09_4_00277	IR01_48b.jg5677	68.6637	71.18165303726708	0.9997672777188452
Zt09_8_00525	IR01_48b.jg998	13.084459093167702	13.56902952173913	0.9997672096106095
Zt09_8_00286	IR01_48b.jg746	13.421079180124224	14.183214881987578	0.9997670873524132
Zt09_6_00089	IR01_48b.jg4729	17.454313354037268	18.118316155279505	0.9997669432768005
Zt09_1_00540	IR01_48b.jg9577	30.227891608695654	31.34850355279503	0.9997668814159384
Zt09_7_00534	IR01_48b.jg2489	81.16944750931677	84.55617816770186	0.9997667751887013
Zt09_5_00692	IR01_48b.jg7617	17.734491757763976	18.378105136645964	0.9997666628068829
Zt09_2_00426	IR01_48b.jg3722	150.1486114658385	155.56892199378882	0.9997665980619921
Zt09_12_00268	IR01_48b.jg3114	14.893111372670807	15.410537689440995	0.9997664253097385
Zt09_9_00368	IR01_48b.jg1602	9.34724	9.708346776397516	0.9997661137285228
Zt09_6_00130	IR01_48b.jg4772	5.66562	5.875202540372671	0.9997655459725524
Zt09_1_01438	IR01_48b.jg10495	26.069887670807454	27.041814403726708	0.999765
Zt09_6_00284	IR01_48b.jg4947	114.02442211180124	118.77452893167703	0.9997654281386533
Zt09_2_00617	IR01_48b.jg3916	97.93267829813665	101.40813580745342	0.9997654208919908
Zt09_4_00107	IR01_48b.jg5505	106.56822527950311	110.49030236645963	0.999765
Zt09_3_00549	IR01_48b.jg8418	1912.6062695714286	1983.158079136646	0.9997652045289696
Zt09_3_00073	IR01_48b.jg7885	91.40251873291925	94.79889747826087	0.9997650002704986
Zt09_5_00666	IR01_48b.jg7589	135.45918252173914	140.3375534968944	0.9997648858484416
Zt09_10_00291	IR01_48b.jg11588	10.243129173913044	10.632862658385093	0.9997647925929551
Zt09_2_00022	IR01_48b.jg3324	110.77947477018634	114.87763119254659	0.999764
Zt09_3_00294	IR01_48b.jg8112	34.64617399378882	35.911721683229814	0.9997637994244108
Zt09_6_00145	IR01_48b.jg4787	82.04648785093168	86.28716281987577	0.9997634881075486
Zt09_1_01506	IR01_48b.jg10565	5.6799228695652175	5.894934726708074	0.9997633823461828
Zt09_1_01581	IR01_48b.jg10645	28.67026394409938	29.706299968944098	0.9997630398106451
Zt09_1_02027	IR01_48b.jg11102	46.0584	47.80119341614907	0.9997629994707862
Zt09_6_00460	IR01_48b.jg5106	1148.6768616459628	1190.833928068323	0.9997629827260975
Zt09_1_00236	IR01_48b.jg9262	127.35718216149068	132.15515677639752	0.9997629532533935
Zt09_1_00801	IR01_48b.jg9841	11.375518931677018	11.796996770186336	0.9997628727120288
Zt09_1_00664	IR01_48b.jg9702	20.562251136645962	21.339928242236024	0.9997627246454571
Zt09_1_00703	IR01_48b.jg9742	19.32432458385093	20.131674757763975	0.9997625961261692
Zt09_5_00428	IR01_48b.jg7342	212.17569354658386	219.95086139130436	0.999762
Zt09_2_00149	IR01_48b.jg3441	20.767748223602485	21.557687236024844	0.999762
Zt09_7_00472	IR01_48b.jg2422	55.37291301863354	57.489750124223605	0.9997622249379088
Zt09_4_00688	IR01_48b.jg6111	12.954539093167702	13.4331	0.9997620559937926
Zt09_12_00195	IR01_48b.jg3039	7.862284099378882	8.12961	0.9997620351923455
Zt09_21_00060	IR01_48b.jg1927	0.3854775465838509	0.40026113664596275	0.9997618518775143
Zt09_12_00280	IR01_48b.jg3127	40.008760664596274	41.45821260248447	0.9997617823200081
Zt09_1_01354	IR01_48b.jg10413	919.1372090062112	952.7792172919254	0.9997615749618048
Zt09_4_00297	IR01_48b.jg5697	60.75920198757764	62.913161670807455	0.9997615120825157
Zt09_2_00875	IR01_48b.jg4185	27.344740633540372	28.345109062111803	0.9997613597601565
Zt09_3_00292	IR01_48b.jg8110	102.50645468322982	105.87366711180124	0.9997612172302338
Zt09_5_00615	IR01_48b.jg7534	10.426157751552795	10.779552229813664	0.9997609340234075
Zt09_3_00116	IR01_48b.jg7931	5.209580416149068	5.394271074534162	0.9997607500238214
Zt09_1_01258	IR01_48b.jg10313	73.70119280745341	76.38710586335404	0.9997605715267565
Zt09_4_00609	IR01_48b.jg6027	73.01585942236025	75.7019	0.9997605447581038
Zt09_7_00576	IR01_48b.jg2541	30.870762881987577	31.984054521739132	0.9997605149549237
Zt09_6_00171	IR01_48b.jg4812	16.761770024844722	17.375998180124224	0.99976
Zt09_12_00377	IR01_48b.jg3224	498.29705220496896	516.8332724409938	0.9997604599154872
Zt09_2_00297	IR01_48b.jg3591	16.02565552795031	16.609938875776397	0.9997601993430761
Zt09_1_01288	IR01_48b.jg10348	91.09224959006211	94.33077945962732	0.9997600680918771
Zt09_2_01062	IR01_48b.jg4376	93.75774701242236	97.22130313664596	0.9997599146133239
Zt09_2_00315	IR01_48b.jg3610	7.389258652173913	7.692460347826087	0.9997597437102785
Zt09_7_00498	IR01_48b.jg2446	1067.1821365341616	1122.1496104596274	0.9997597021558551
Zt09_8_00368	IR01_48b.jg832	459.76048244099377	476.53903638509314	0.9997595090529744
Zt09_1_00807	IR01_48b.jg9848	1.5821919316770185	1.6419498571428572	0.9997591866205218
Zt09_2_00816	IR01_48b.jg4126	133.8083887142857	138.7498650621118	0.9997591241014463
Zt09_8_00239	IR01_48b.jg700	7.843106018633541	8.141657552795031	0.9997590502281789
Zt09_8_00588	IR01_48b.jg1060	165.7282992173913	174.14198589440994	0.999759
Zt09_1_01898	IR01_48b.jg10962	443.2564922546584	459.8227901428571	0.9997590013993289
Zt09_1_00180	IR01_48b.jg9204	49.637052658385095	51.478757111801244	0.999759
Zt09_2_00216	IR01_48b.jg3508	7.390923850931677	7.671797701863354	0.999759
Zt09_3_00853	IR01_48b.jg8728	41.84659149689441	43.45427340372671	0.9997586799670296
Zt09_9_00587	IR01_48b.jg1828	32.79059304347826	33.97617383850932	0.9997585617029698
Zt09_4_00647	IR01_48b.jg6065	63.414138118012424	65.72111750931677	0.9997584873710594
Zt09_5_00379	IR01_48b.jg7289	216.49369172670808	224.54854367701864	0.9997582895412505
Zt09_5_00217	IR01_48b.jg7117	49.44223145341615	51.176929173913045	0.9997581476624223
Zt09_4_00740	IR01_48b.jg6169	117.58939271428571	121.22534108074534	0.9997580136526224
Zt09_7_00027	IR01_48b.jg1972	161.1402728136646	166.21534486956523	0.9997579713060476
Zt09_20_00027	IR01_48b.jg396	1.6028349378881988	1.6689499254658384	0.9997579597222157
Zt09_9_00591	IR01_48b.jg1832	62.95869139751553	69.86938634161491	0.9997576427324723
Zt09_9_00106	IR01_48b.jg1335	15.586602534161491	16.15949096273292	0.9997575233280265
Zt09_1_00015	IR01_48b.jg9028	16.607181037267083	17.207886714285713	0.9997573524792291
Zt09_2_00403	IR01_48b.jg3699	69.37063985093168	71.96446116149069	0.999757
Zt09_1_00989	IR01_48b.jg10036	101.78803297515528	105.50916951552794	0.9997570019005788
Zt09_1_00076	IR01_48b.jg9093	101.00449601242236	104.80981439751552	0.9997569742152352
Zt09_3_00666	IR01_48b.jg8535	18.043356956521738	18.7067	0.9997569684169365
Zt09_1_01522	IR01_48b.jg10584	4.202599316770186	4.360919136645963	0.999757
Zt09_3_00630	IR01_48b.jg8498	22.1401	22.93533399378882	0.9997564077892943
Zt09_3_01104	IR01_48b.jg8979	0.9582598074534161	0.9942332360248447	0.9997560352047282
Zt09_12_00222	IR01_48b.jg3068	112.4619651552795	116.84924485093168	0.9997560022144685
Zt09_5_00006	IR01_48b.jg6875	5.8791337204968945	6.298706223602484	0.9997558354668925
Zt09_8_00059	IR01_48b.jg514	21.788040248447206	22.61601995031056	0.9997558306318656
Zt09_3_00305	IR01_48b.jg8124	18.3369	19.022264745341616	0.999756
Zt09_4_00734	IR01_48b.jg6163	31.52064085714286	32.60012563975155	0.9997555927991717
Zt09_1_00213	IR01_48b.jg9237	15.801539776397515	16.408939086956522	0.9997553871308118
Zt09_5_00253	IR01_48b.jg7154	12.497217639751552	12.986623571428572	0.9997553308987545
Zt09_8_00178	IR01_48b.jg635	19.713802739130436	20.383295186335403	0.9997553130654132
Zt09_6_00395	IR01_48b.jg5040	67.19267121118013	69.10009705590062	0.9997550343161118
Zt09_1_00996	IR01_48b.jg10043	35.5925	36.88196126708075	0.9997549499872296
Zt09_11_00188	IR01_48b.jg6517	145.96115783229814	151.38392311180124	0.9997548904241265
Zt09_1_01294	IR01_48b.jg10354	175.98136188819876	182.8347479627329	0.9997547995169778
Zt09_1_00727	IR01_48b.jg9767	57.66935029192547	59.823571633540375	0.9997547491649051
Zt09_10_00154	IR01_48b.jg11444	46.84083251552795	48.600147689440995	0.9997545130769147
[truncated: 8,177 more rows]

## Sheet: Table S4
Supplementary Table S4: Genomic distribution of cis-eQTLs across genes and transposable elements (TE).
category	snp_count	snp_fraction	genome_bp	genome_fraction	enrichment_ratio	representation
gene_and_te	15	0.005128	327439	0.008242	0.622237	underrepresented
gene_only	2215	0.757265	18725257	0.47131	1.60672	overrepresented
te_only	14	0.004786	7570127	0.190538	0.02512	underrepresented
neither	681	0.232821	13107392	0.32991	0.705709	underrepresented

## Sheet: Table S5
Supplementary Table S5: cis-eQTL alleles and their repective associated gene, gene strand, distance to gene, gene category and expression effect according to allele ancestral state.
CHROM_POS	CHROM_type	Allele	Allele_ancestral_state	Gene_id	Gene_strand	Dist_to_cis_gene	Gene_category	F_regressionslope_adjusted
1_179213	core	T	Derived	Zt09_TU_1_00025	+	373	Background_genes	-0.778851
1_179213	core	C	Ancestral	Zt09_TU_1_00025	+	373	Background_genes	0.778851
1_194386	core	G	Derived	Zt09_TU_1_00029	-	3188	Background_genes	-0.46963
1_194386	core	A	Ancestral	Zt09_TU_1_00029	-	3188	Background_genes	0.46963
1_199558	core	T	Derived	Zt09_TU_1_00031	+	-1133	Background_genes	-0.289936
1_199558	core	C	Ancestral	Zt09_TU_1_00031	+	-1133	Background_genes	0.289936
1_199742	core	T	Derived	Zt09_TU_1_00030	+	1326	Background_genes	-0.47217
1_199742	core	G	Ancestral	Zt09_TU_1_00030	+	1326	Background_genes	0.47217
1_200218	core	G	Derived	Zt09_TU_1_00031	+	-473	Background_genes	-0.333189
1_200218	core	A	Ancestral	Zt09_TU_1_00031	+	-473	Background_genes	0.333189
1_218260	core	C	Derived	Zt09_TU_1_00035	+	551	Background_genes	-0.398816
1_218260	core	A	Ancestral	Zt09_TU_1_00035	+	551	Background_genes	0.398816
1_223691	core	C	Ancestral	Zt09_TU_1_00037	-	3071	Background_genes	0.368807
1_223691	core	T	Derived	Zt09_TU_1_00037	-	3071	Background_genes	-0.368807
1_227951	core	G	Ancestral	Zt09_TU_1_00039	+	-596	Background_genes	-0.269547
1_227951	core	A	Derived	Zt09_TU_1_00039	+	-596	Background_genes	0.269547
1_228729	core	T	Ancestral	Zt09_TU_1_00039	+	182	Background_genes	0.334428
1_228729	core	C	Derived	Zt09_TU_1_00039	+	182	Background_genes	-0.334428
1_272639	core	G	Derived	Zt09_TU_1_00054	+	1151	Background_genes	-0.67124
1_272639	core	A	Ancestral	Zt09_TU_1_00054	+	1151	Background_genes	0.67124
1_273286	core	C	Ancestral	Zt09_TU_1_00055	+	-307	Background_genes	-0.420546
1_273286	core	T	Derived	Zt09_TU_1_00055	+	-307	Background_genes	0.420546
1_278825	core	T	Derived	Zt09_TU_1_00057	-	4237	Background_genes	-0.389261
1_278825	core	C	Ancestral	Zt09_TU_1_00057	-	4237	Background_genes	0.389261
1_279550	core	G	Ancestral	Zt09_TU_1_00057	-	3512	Background_genes	0.347672
1_279550	core	T	Derived	Zt09_TU_1_00057	-	3512	Background_genes	-0.347672
1_285133	core	T	Ancestral	Zt09_TU_1_00058	+	1496	Background_genes	0.313559
1_285133	core	C	Derived	Zt09_TU_1_00058	+	1496	Background_genes	-0.313559
1_294087	core	C	Derived	Zt09_TU_1_00061	+	1195	Background_genes	-0.441258
1_294087	core	G	Ancestral	Zt09_TU_1_00061	+	1195	Background_genes	0.441258
1_296837	core	T	Derived	Zt09_TU_1_00062	+	431	Background_genes	-0.393554
1_296837	core	C	Ancestral	Zt09_TU_1_00062	+	431	Background_genes	0.393554
1_297443	core	C	Ancestral	Zt09_TU_1_00062	+	1037	Background_genes	0.299265
1_297443	core	T	Derived	Zt09_TU_1_00062	+	1037	Background_genes	-0.299265
1_300408	core	T	Ancestral	Zt09_TU_1_00063	+	1504	Background_genes	0.528055
1_300408	core	C	Derived	Zt09_TU_1_00063	+	1504	Background_genes	-0.528055
1_300601	core	T	Ancestral	Zt09_TU_1_00064	+	-253	Background_genes	0.436843
1_300601	core	C	Derived	Zt09_TU_1_00064	+	-253	Background_genes	-0.436843
1_343059	core	C	Ancestral	Zt09_TU_1_00074	-	1682	Background_genes	0.337216
1_343059	core	G	Derived	Zt09_TU_1_00074	-	1682	Background_genes	-0.337216
1_358265	core	C	Derived	Zt09_TU_1_00080	-	786	Background_genes	-0.521144
1_358265	core	T	Ancestral	Zt09_TU_1_00080	-	786	Background_genes	0.521144
1_382923	core	C	Ancestral	Zt09_TU_1_00087	+	890	Background_genes	0.466899
1_382923	core	T	Derived	Zt09_TU_1_00087	+	890	Background_genes	-0.466899
1_455861	core	C	Ancestral	Zt09_TU_1_00109	+	1170	Background_genes	0.720396
1_455861	core	T	Derived	Zt09_TU_1_00109	+	1170	Background_genes	-0.720396
1_460211	core	G	Ancestral	Zt09_TU_1_00110	+	3699	Background_genes	-0.40214
1_460211	core	C	Derived	Zt09_TU_1_00110	+	3699	Background_genes	0.40214
1_474864	core	A	Derived	Zt09_TU_1_00112	-	654	Background_genes	-0.41897
1_474864	core	T	Ancestral	Zt09_TU_1_00112	-	654	Background_genes	0.41897
1_487246	core	C	Ancestral	Zt09_TU_1_00116	-	3538	Background_genes	0.340819
1_487246	core	T	Derived	Zt09_TU_1_00116	-	3538	Background_genes	-0.340819
1_497985	core	A	Derived	Zt09_TU_1_00120	+	27	Background_genes	0.310839
1_497985	core	T	Ancestral	Zt09_TU_1_00120	+	27	Background_genes	-0.310839
1_502734	core	T	Ancestral	Zt09_TU_1_00121	+	2191	In_planta_highexpression	-0.371883
1_502734	core	C	Derived	Zt09_TU_1_00121	+	2191	In_planta_highexpression	0.371883
1_522650	core	C	Derived	Zt09_TU_1_00127	+	483	Background_genes	-0.519006
1_522650	core	T	Ancestral	Zt09_TU_1_00127	+	483	Background_genes	0.519006
1_523807	core	A	Ancestral	Zt09_TU_1_00128	+	577	Background_genes	0.366547
1_523807	core	G	Derived	Zt09_TU_1_00128	+	577	Background_genes	-0.366547
1_524664	core	G	Derived	Zt09_TU_1_00128	+	1434	Background_genes	-0.50515
1_524664	core	A	Ancestral	Zt09_TU_1_00128	+	1434	Background_genes	0.50515
1_545051	core	A	Derived	Zt09_TU_1_00134	+	2580	Background_genes	-0.451137
1_545051	core	C	Ancestral	Zt09_TU_1_00134	+	2580	Background_genes	0.451137
1_545274	core	C	Derived	Zt09_TU_1_00135	-	1366	Background_genes	-0.374731
1_545274	core	G	Ancestral	Zt09_TU_1_00135	-	1366	Background_genes	0.374731
1_549614	core	G	Ancestral	Zt09_TU_1_00137	+	615	Background_genes	0.37395
1_549614	core	A	Derived	Zt09_TU_1_00137	+	615	Background_genes	-0.37395
1_551172	core	C	Ancestral	Zt09_TU_1_00138	+	629	Background_genes	0.452654
1_551172	core	T	Derived	Zt09_TU_1_00138	+	629	Background_genes	-0.452654
1_580491	core	G	Derived	Zt09_TU_1_00144	-	457	Background_genes	-0.504422
1_580491	core	A	Ancestral	Zt09_TU_1_00144	-	457	Background_genes	0.504422
1_606798	core	C	Ancestral	Zt09_TU_1_00152	-	-400	Background_genes	0.291695
1_606798	core	T	Derived	Zt09_TU_1_00152	-	-400	Background_genes	-0.291695
1_607763	core	A	Ancestral	Zt09_TU_1_00152	-	-1365	Background_genes	-0.249821
1_607763	core	G	Derived	Zt09_TU_1_00152	-	-1365	Background_genes	0.249821
1_613774	core	G	Derived	Zt09_TU_1_00155	-	-159	Background_genes	-0.441259
1_613774	core	C	Ancestral	Zt09_TU_1_00155	-	-159	Background_genes	0.441259
1_626825	core	G	Derived	Zt09_TU_1_00159	-	-1291	Background_genes	-0.311742
1_626825	core	T	Ancestral	Zt09_TU_1_00159	-	-1291	Background_genes	0.311742
1_633291	core	G	Ancestral	Zt09_TU_1_00162	+	194	Background_genes	0.567698
1_633291	core	C	Derived	Zt09_TU_1_00162	+	194	Background_genes	-0.567698
1_651414	core	T	Derived	Zt09_TU_1_00166	-	-2969	Background_genes	0.443289
1_651414	core	C	Ancestral	Zt09_TU_1_00166	-	-2969	Background_genes	-0.443289
1_652295	core	T	Derived	Zt09_TU_1_00167	-	119	Background_genes	-0.277575
1_652295	core	C	Ancestral	Zt09_TU_1_00167	-	119	Background_genes	0.277575
1_669756	core	A	Derived	Zt09_TU_1_00172	-	944	Background_genes	-0.642289
1_669756	core	G	Ancestral	Zt09_TU_1_00172	-	944	Background_genes	0.642289
1_672826	core	G	Derived	Zt09_TU_1_00174	-	1021	Background_genes	-0.425311
1_672826	core	C	Ancestral	Zt09_TU_1_00174	-	1021	Background_genes	0.425311
1_676974	core	C	Derived	Zt09_TU_1_00175	+	2349	Background_genes	-0.542189
1_676974	core	T	Ancestral	Zt09_TU_1_00175	+	2349	Background_genes	0.542189
1_725477	core	T	Derived	Zt09_TU_1_00188	-	-1593	Background_genes	0.286803
1_725477	core	C	Ancestral	Zt09_TU_1_00188	-	-1593	Background_genes	-0.286803
1_729569	core	C	Derived	Zt09_TU_1_00193	+	-532	Background_genes	0.283608
1_729569	core	T	Ancestral	Zt09_TU_1_00193	+	-532	Background_genes	-0.283608
1_755167	core	T	Derived	Zt09_TU_1_00199	+	2619	Background_genes	-0.365286
1_755167	core	C	Ancestral	Zt09_TU_1_00199	+	2619	Background_genes	0.365286
1_755325	core	G	Ancestral	Zt09_TU_1_00199	+	2777	Background_genes	0.405024
1_755325	core	A	Derived	Zt09_TU_1_00199	+	2777	Background_genes	-0.405024
1_760129	core	C	Ancestral	Zt09_TU_1_00201	+	1253	Background_genes	0.731538
1_760129	core	T	Derived	Zt09_TU_1_00201	+	1253	Background_genes	-0.731538
1_785262	core	T	Ancestral	Zt09_TU_1_00208	-	69	Background_genes	0.69249
1_785262	core	C	Derived	Zt09_TU_1_00208	-	69	Background_genes	-0.69249
1_789068	core	G	Derived	Zt09_TU_1_00209	+	3481	Background_genes	-0.313348
1_789068	core	C	Ancestral	Zt09_TU_1_00209	+	3481	Background_genes	0.313348
1_793852	core	T	Derived	Zt09_TU_1_00211	-	1470	Background_genes	-0.426265
1_793852	core	G	Ancestral	Zt09_TU_1_00211	-	1470	Background_genes	0.426265
1_797616	core	G	Ancestral	Zt09_TU_1_00212	+	1989	Background_genes	0.464876
1_797616	core	C	Derived	Zt09_TU_1_00212	+	1989	Background_genes	-0.464876
1_801867	core	G	Derived	Zt09_TU_1_00214	-	68	Background_genes	-0.454634
1_801867	core	A	Ancestral	Zt09_TU_1_00214	-	68	Background_genes	0.454634
1_804635	core	T	Derived	Zt09_TU_1_00215	-	53	Background_genes	-0.367243
1_804635	core	G	Ancestral	Zt09_TU_1_00215	-	53	Background_genes	0.367243
1_819633	core	G	Derived	Zt09_TU_1_00222	-	718	Background_genes	-0.703282
1_819633	core	C	Ancestral	Zt09_TU_1_00222	-	718	Background_genes	0.703282
1_833636	core	G	Ancestral	Zt09_TU_1_00227	+	1519	Background_genes	0.380255
1_833636	core	A	Derived	Zt09_TU_1_00227	+	1519	Background_genes	-0.380255
1_836342	core	C	Ancestral	Zt09_TU_1_00231	-	3984	Background_genes	0.337065
1_836342	core	T	Derived	Zt09_TU_1_00231	-	3984	Background_genes	-0.337065
1_839751	core	C	Derived	Zt09_TU_1_00231	-	575	Background_genes	-0.289224
1_839751	core	T	Ancestral	Zt09_TU_1_00231	-	575	Background_genes	0.289224
1_880442	core	C	Derived	Zt09_TU_1_00243	-	3002	Background_genes	-0.567618
1_880442	core	A	Ancestral	Zt09_TU_1_00243	-	3002	Background_genes	0.567618
1_887969	core	G	Ancestral	Zt09_TU_1_00246	-	-246	Background_genes	0.411717
1_887969	core	C	Derived	Zt09_TU_1_00246	-	-246	Background_genes	-0.411717
1_889878	core	C	Ancestral	Zt09_TU_1_00248	+	272	Background_genes	0.717382
1_889878	core	T	Derived	Zt09_TU_1_00248	+	272	Background_genes	-0.717382
1_889959	core	T	Ancestral	Zt09_TU_1_00249	+	-695	Background_genes	-0.58029
1_889959	core	C	Derived	Zt09_TU_1_00249	+	-695	Background_genes	0.58029
1_909409	core	C	Derived	Zt09_TU_1_00254	+	1911	Background_genes	0.269875
1_940599	core	A	Derived	Zt09_TU_1_00258	+	1157	Background_genes	-0.398161
1_940599	core	G	Ancestral	Zt09_TU_1_00258	+	1157	Background_genes	0.398161
1_947207	core	G	Derived	Zt09_TU_1_00262	-	1927	Background_genes	-0.711327
1_947207	core	T	Ancestral	Zt09_TU_1_00262	-	1927	Background_genes	0.711327
1_953117	core	A	Derived	Zt09_TU_1_00263	+	3631	Background_genes	0.291184
1_953117	core	G	Ancestral	Zt09_TU_1_00263	+	3631	Background_genes	-0.291184
1_953476	core	A	Ancestral	Zt09_TU_1_00262	-	-4342	Background_genes	-0.301248
1_953476	core	T	Derived	Zt09_TU_1_00262	-	-4342	Background_genes	0.301248
1_965127	core	C	Ancestral	Zt09_TU_1_00269	+	455	Background_genes	0.473864
1_965127	core	T	Derived	Zt09_TU_1_00269	+	455	Background_genes	-0.473864
1_981469	core	A	Ancestral	Zt09_TU_1_00275	+	452	Background_genes	0.400713
1_981469	core	G	Derived	Zt09_TU_1_00275	+	452	Background_genes	-0.400713
1_1003214	core	G	Ancestral	Zt09_TU_1_00282	+	266	Effector	0.331359
1_1003214	core	A	Derived	Zt09_TU_1_00282	+	266	Effector	-0.331359
1_1004224	core	T	Ancestral	Zt09_TU_1_00283	-	85	In_planta_highexpression	0.536064
1_1004224	core	C	Derived	Zt09_TU_1_00283	-	85	In_planta_highexpression	-0.536064
1_1009819	core	C	Ancestral	Zt09_TU_1_00286	+	74	Background_genes	0.362499
1_1009819	core	T	Derived	Zt09_TU_1_00286	+	74	Background_genes	-0.362499
1_1028706	core	C	Derived	Zt09_TU_1_00295	+	-3930	Background_genes	-0.319138
1_1028706	core	A	Ancestral	Zt09_TU_1_00295	+	-3930	Background_genes	0.319138
1_1030477	core	C	Derived	Zt09_TU_1_00294	+	428	Background_genes	-0.304393
1_1030477	core	A	Ancestral	Zt09_TU_1_00294	+	428	Background_genes	0.304393
1_1032353	core	T	Derived	Zt09_TU_1_00294	+	2304	Background_genes	-0.757519
1_1032353	core	C	Ancestral	Zt09_TU_1_00294	+	2304	Background_genes	0.757519
1_1032776	core	T	Derived	Zt09_TU_1_00294	+	2727	Background_genes	0.301877
1_1032776	core	C	Ancestral	Zt09_TU_1_00294	+	2727	Background_genes	-0.301877
1_1035859	core	T	Derived	Zt09_TU_1_00295	+	3223	Background_genes	-0.472108
1_1035859	core	C	Ancestral	Zt09_TU_1_00295	+	3223	Background_genes	0.472108
1_1038620	core	T	Derived	Zt09_TU_1_00297	+	153	Background_genes	-0.500459
1_1038620	core	C	Ancestral	Zt09_TU_1_00297	+	153	Background_genes	0.500459
1_1039571	core	T	Ancestral	Zt09_TU_1_00297	+	1104	Background_genes	0.37574
1_1039571	core	C	Derived	Zt09_TU_1_00297	+	1104	Background_genes	-0.37574
1_1058485	core	G	Ancestral	Zt09_TU_1_00303	+	428	Background_genes	0.284864
1_1058485	core	A	Derived	Zt09_TU_1_00303	+	428	Background_genes	-0.284864
1_1066405	core	C	Derived	Zt09_TU_1_00306	-	3273	Background_genes	0.29979
1_1088934	core	A	Ancestral	Zt09_TU_1_00313	-	696	Background_genes	0.460345
1_1088934	core	C	Derived	Zt09_TU_1_00313	-	696	Background_genes	-0.460345
1_1089920	core	T	Derived	Zt09_TU_1_00314	-	3438	Background_genes	-0.477852
1_1089920	core	C	Ancestral	Zt09_TU_1_00314	-	3438	Background_genes	0.477852
1_1091819	core	A	Derived	Zt09_TU_1_00314	-	1539	Background_genes	-0.4514
1_1091819	core	G	Ancestral	Zt09_TU_1_00314	-	1539	Background_genes	0.4514
1_1098497	core	C	Derived	Zt09_TU_1_00316	-	827	Background_genes	-0.487721
1_1098497	core	T	Ancestral	Zt09_TU_1_00316	-	827	Background_genes	0.487721
1_1102345	core	A	Derived	Zt09_TU_1_00318	+	481	Background_genes	-0.599192
1_1102345	core	G	Ancestral	Zt09_TU_1_00318	+	481	Background_genes	0.599192
1_1111514	core	C	Derived	Zt09_TU_1_00320	-	-5	Background_genes	0.493043
1_1111514	core	G	Ancestral	Zt09_TU_1_00320	-	-5	Background_genes	-0.493043
1_1111862	core	G	Ancestral	Zt09_TU_1_00321	+	-253	Background_genes	-0.438898
1_1111862	core	C	Derived	Zt09_TU_1_00321	+	-253	Background_genes	0.438898
1_1112639	core	T	Ancestral	Zt09_TU_1_00321	+	524	Background_genes	0.301967
1_1112639	core	C	Derived	Zt09_TU_1_00321	+	524	Background_genes	-0.301967
1_1115813	core	G	Ancestral	Zt09_TU_1_00323	+	256	Background_genes	0.307744
1_1115813	core	A	Derived	Zt09_TU_1_00323	+	256	Background_genes	-0.307744
1_1128280	core	T	Derived	Zt09_TU_1_00328	-	-2190	Background_genes	-0.272964
1_1128280	core	C	Ancestral	Zt09_TU_1_00328	-	-2190	Background_genes	0.272964
1_1131811	core	C	Derived	Zt09_TU_1_00331	+	-5	Background_genes	-0.386275
1_1131811	core	A	Ancestral	Zt09_TU_1_00331	+	-5	Background_genes	0.386275
1_1143505	core	A	Derived	Zt09_TU_1_00333	+	1809	Background_genes	0.394693
1_1143505	core	G	Ancestral	Zt09_TU_1_00333	+	1809	Background_genes	-0.394693
1_1150026	core	T	Ancestral	Zt09_TU_1_00336	-	1499	Background_genes	0.636991
1_1150026	core	C	Derived	Zt09_TU_1_00336	-	1499	Background_genes	-0.636991
1_1183625	core	T	Derived	Zt09_TU_1_00344	+	3695	Background_genes	-0.559002
1_1183625	core	C	Ancestral	Zt09_TU_1_00344	+	3695	Background_genes	0.559002
1_1214564	core	G	Ancestral	Zt09_TU_1_00349	-	881	CWDE	0.350801
1_1214564	core	A	Derived	Zt09_TU_1_00349	-	881	CWDE	-0.350801
1_1235203	core	T	Ancestral	Zt09_TU_1_00354	-	4765	Background_genes	0.435557
1_1235203	core	C	Derived	Zt09_TU_1_00354	-	4765	Background_genes	-0.435557
1_1241235	core	G	Derived	Zt09_TU_1_00355	-	691	Background_genes	-0.367986
1_1241235	core	A	Ancestral	Zt09_TU_1_00355	-	691	Background_genes	0.367986
1_1256275	core	G	Derived	Zt09_TU_1_00360	-	1154	Background_genes	-0.34432
1_1256275	core	A	Ancestral	Zt09_TU_1_00360	-	1154	Background_genes	0.34432
1_1262641	core	T	Ancestral	Zt09_TU_1_00361	+	4283	Background_genes	0.349444
1_1262641	core	C	Derived	Zt09_TU_1_00361	+	4283	Background_genes	-0.349444
1_1269285	core	T	Derived	Zt09_TU_1_00365	+	224	Background_genes	-0.477236
1_1269285	core	C	Ancestral	Zt09_TU_1_00365	+	224	Background_genes	0.477236
1_1269946	core	C	Derived	Zt09_TU_1_00365	+	885	Background_genes	-0.443146
1_1269946	core	T	Ancestral	Zt09_TU_1_00365	+	885	Background_genes	0.443146
1_1273280	core	A	Ancestral	Zt09_TU_1_00366	+	1725	Background_genes	0.431706
1_1273280	core	G	Derived	Zt09_TU_1_00366	+	1725	Background_genes	-0.431706
1_1274264	core	T	Ancestral	Zt09_TU_1_00367	-	167	Background_genes	0.607441
1_1274264	core	C	Derived	Zt09_TU_1_00367	-	167	Background_genes	-0.607441
1_1275592	core	A	Derived	Zt09_TU_1_00368	+	405	Background_genes	-0.574005
1_1275592	core	C	Ancestral	Zt09_TU_1_00368	+	405	Background_genes	0.574005
1_1276699	core	A	Ancestral	Zt09_TU_1_00369	-	725	Background_genes	0.700753
1_1276699	core	G	Derived	Zt09_TU_1_00369	-	725	Background_genes	-0.700753
1_1317864	core	G	Derived	Zt09_TU_1_00386	-	-332	Background_genes	0.39298
1_1317864	core	T	Ancestral	Zt09_TU_1_00386	-	-332	Background_genes	-0.39298
1_1322582	core	G	Derived	Zt09_TU_1_00387	+	2475	Effector	-0.371588
1_1322582	core	C	Ancestral	Zt09_TU_1_00387	+	2475	Effector	0.371588
1_1325911	core	G	Derived	Zt09_TU_1_00389	-	-545	Background_genes	-0.493986
1_1325911	core	T	Ancestral	Zt09_TU_1_00389	-	-545	Background_genes	0.493986
1_1359248	core	G	Ancestral	Zt09_TU_1_00402	+	1073	Background_genes	0.438905
1_1359248	core	A	Derived	Zt09_TU_1_00402	+	1073	Background_genes	-0.438905
1_1375394	core	C	Ancestral	Zt09_TU_1_00408	+	-397	Background_genes	0.370449
1_1375394	core	T	Derived	Zt09_TU_1_00408	+	-397	Background_genes	-0.370449
1_1376012	core	G	Ancestral	Zt09_TU_1_00409	-	1699	Background_genes	0.42744
1_1376012	core	A	Derived	Zt09_TU_1_00409	-	1699	Background_genes	-0.42744
1_1377712	core	G	Derived	Zt09_TU_1_00409	-	-1	Background_genes	0.349565
1_1377712	core	T	Ancestral	Zt09_TU_1_00409	-	-1	Background_genes	-0.349565
1_1383228	core	A	Derived	Zt09_TU_1_00412	+	611	Background_genes	-0.602485
1_1383228	core	G	Ancestral	Zt09_TU_1_00412	+	611	Background_genes	0.602485
1_1384705	core	A	Derived	Zt09_TU_1_00411	+	4000	Background_genes	0.424421
1_1384705	core	G	Ancestral	Zt09_TU_1_00411	+	4000	Background_genes	-0.424421
1_1385112	core	A	Derived	Zt09_TU_1_00413	-	-92	Background_genes	0.398487
1_1385112	core	G	Ancestral	Zt09_TU_1_00413	-	-92	Background_genes	-0.398487
1_1409868	core	C	Derived	Zt09_TU_1_00422	-	-79	Background_genes	-0.375745
1_1409868	core	G	Ancestral	Zt09_TU_1_00422	-	-79	Background_genes	0.375745
1_1429116	core	C	Ancestral	Zt09_TU_1_00428	-	2174	Background_genes	0.743325
1_1429116	core	T	Derived	Zt09_TU_1_00428	-	2174	Background_genes	-0.743325
1_1441456	core	A	Derived	Zt09_TU_1_00430	+	455	CWDE	0.323655
1_1441456	core	G	Ancestral	Zt09_TU_1_00430	+	455	CWDE	-0.323655
1_1459371	core	T	Derived	Zt09_TU_1_00437	+	1284	CWDE	-0.549901
1_1459371	core	C	Ancestral	Zt09_TU_1_00437	+	1284	CWDE	0.549901
1_1461216	core	T	Derived	Zt09_TU_1_00439	-	2063	Background_genes	-0.697061
1_1461216	core	C	Ancestral	Zt09_TU_1_00439	-	2063	Background_genes	0.697061
1_1469027	core	A	Ancestral	Zt09_TU_1_00441	-	1916	Background_genes	0.306833
1_1469027	core	G	Derived	Zt09_TU_1_00441	-	1916	Background_genes	-0.306833
1_1470311	core	G	Ancestral	Zt09_TU_1_00442	-	3007	MFS	-0.264589
1_1470311	core	A	Derived	Zt09_TU_1_00442	-	3007	MFS	0.264589
1_1471637	core	A	Derived	Zt09_TU_1_00442	-	1681	MFS	-0.575476
1_1471637	core	T	Ancestral	Zt09_TU_1_00442	-	1681	MFS	0.575476
1_1498086	core	G	Derived	Zt09_TU_1_00451	-	2704	CWDE	-0.58108
1_1498086	core	A	Ancestral	Zt09_TU_1_00451	-	2704	CWDE	0.58108
1_1510913	core	T	Ancestral	Zt09_TU_1_00454	+	-90	Background_genes	0.356403
1_1510913	core	C	Derived	Zt09_TU_1_00454	+	-90	Background_genes	-0.356403
1_1522492	core	A	Ancestral	Zt09_TU_1_00457	+	1118	Background_genes	-0.312474
1_1522492	core	G	Derived	Zt09_TU_1_00457	+	1118	Background_genes	0.312474
1_1523034	core	C	Ancestral	Zt09_TU_1_00458	-	801	Background_genes	0.437759
1_1523034	core	T	Derived	Zt09_TU_1_00458	-	801	Background_genes	-0.437759
1_1545568	core	A	Ancestral	Zt09_TU_1_00466	-	-3102	Background_genes	-0.320171
1_1545568	core	T	Derived	Zt09_TU_1_00466	-	-3102	Background_genes	0.320171
1_1549427	core	T	Ancestral	Zt09_TU_1_00469	-	1989	Background_genes	0.286488
1_1549427	core	C	Derived	Zt09_TU_1_00469	-	1989	Background_genes	-0.286488
1_1558466	core	C	Derived	Zt09_TU_1_00474	+	-3725	Background_genes	-0.594719
1_1558466	core	T	Ancestral	Zt09_TU_1_00474	+	-3725	Background_genes	0.594719
1_1560254	core	G	Derived	Zt09_TU_1_00472	-	64	Background_genes	-0.348654
1_1560254	core	A	Ancestral	Zt09_TU_1_00472	-	64	Background_genes	0.348654
1_1560291	core	C	Derived	Zt09_TU_1_00475	-	4961	Background_genes	-0.315826
1_1560291	core	T	Ancestral	Zt09_TU_1_00475	-	4961	Background_genes	0.315826
1_1575532	core	C	Ancestral	Zt09_TU_1_00479	+	-225	Background_genes	-0.344809
1_1575532	core	T	Derived	Zt09_TU_1_00479	+	-225	Background_genes	0.344809
1_1576722	core	C	Derived	Zt09_TU_1_00480	+	-325	Background_genes	-0.7264
1_1576722	core	T	Ancestral	Zt09_TU_1_00480	+	-325	Background_genes	0.7264
1_1584881	core	T	Ancestral	Zt09_TU_1_00481	+	4116	Background_genes	0.411299
1_1584881	core	C	Derived	Zt09_TU_1_00481	+	4116	Background_genes	-0.411299
1_1596722	core	A	Derived	Zt09_TU_1_00486	+	-459	Background_genes	-0.410016
1_1596722	core	T	Ancestral	Zt09_TU_1_00486	+	-459	Background_genes	0.410016
1_1615916	core	G	Derived	Zt09_TU_1_00492	-	-75	Background_genes	0.288681
1_1615916	core	A	Ancestral	Zt09_TU_1_00492	-	-75	Background_genes	-0.288681
1_1616500	core	G	Derived	Zt09_TU_1_00493	+	393	Background_genes	-0.614902
1_1616500	core	A	Ancestral	Zt09_TU_1_00493	+	393	Background_genes	0.614902
1_1634847	core	C	Derived	Zt09_TU_1_00499	-	303	Background_genes	-0.334747
1_1634847	core	T	Ancestral	Zt09_TU_1_00499	-	303	Background_genes	0.334747
1_1639324	core	A	Derived	Zt09_TU_1_00501	+	-103	Background_genes	-0.290112
1_1639324	core	G	Ancestral	Zt09_TU_1_00501	+	-103	Background_genes	0.290112
1_1649351	core	C	Derived	Zt09_TU_1_00508	+	-3592	Background_genes	0.402453
1_1649351	core	G	Ancestral	Zt09_TU_1_00508	+	-3592	Background_genes	-0.402453
1_1651050	core	T	Derived	Zt09_TU_1_00506	-	-222	Background_genes	0.658235
1_1651050	core	G	Ancestral	Zt09_TU_1_00506	-	-222	Background_genes	-0.658235
1_1651160	core	A	Derived	Zt09_TU_1_00507	-	758	Background_genes	-0.414287
1_1651160	core	G	Ancestral	Zt09_TU_1_00507	-	758	Background_genes	0.414287
1_1656550	core	G	Ancestral	Zt09_TU_1_00509	+	1841	Background_genes	0.314622
1_1656550	core	A	Derived	Zt09_TU_1_00509	+	1841	Background_genes	-0.314622
1_1660717	core	T	Ancestral	Zt09_TU_1_00511	+	2423	Background_genes	0.740822
1_1660717	core	C	Derived	Zt09_TU_1_00511	+	2423	Background_genes	-0.740822
1_1674291	core	G	Ancestral	Zt09_TU_1_00517	+	477	Background_genes	0.266695
1_1674291	core	A	Derived	Zt09_TU_1_00517	+	477	Background_genes	-0.266695
1_1676063	core	G	Ancestral	Zt09_TU_1_00518	+	-944	Background_genes	-0.492223
1_1676063	core	C	Derived	Zt09_TU_1_00518	+	-944	Background_genes	0.492223
1_1681193	core	G	Derived	Zt09_TU_1_00519	-	-2234	Background_genes	0.286499
1_1681193	core	A	Ancestral	Zt09_TU_1_00519	-	-2234	Background_genes	-0.286499
1_1684014	core	C	Derived	Zt09_TU_1_00521	-	-75	CWDE	-0.47918
1_1684014	core	T	Ancestral	Zt09_TU_1_00521	-	-75	CWDE	0.47918
1_1687502	core	T	Ancestral	Zt09_TU_1_00523	+	-37	Background_genes	0.376355
1_1687502	core	C	Derived	Zt09_TU_1_00523	+	-37	Background_genes	-0.376355
1_1690568	core	A	Derived	Zt09_TU_1_00524	-	3475	Background_genes	-0.345696
1_1690568	core	G	Ancestral	Zt09_TU_1_00524	-	3475	Background_genes	0.345696
1_1713177	core	C	Derived	Zt09_TU_1_00533	+	3192	Background_genes	-0.30639
1_1713177	core	T	Ancestral	Zt09_TU_1_00533	+	3192	Background_genes	0.30639
1_1715763	core	C	Ancestral	Zt09_TU_1_00534	+	-574	Background_genes	0.396506
1_1715763	core	G	Derived	Zt09_TU_1_00534	+	-574	Background_genes	-0.396506
1_1724434	core	A	Derived	Zt09_TU_1_00538	+	-17	Background_genes	0.378813
1_1724434	core	T	Ancestral	Zt09_TU_1_00538	+	-17	Background_genes	-0.378813
1_1731361	core	C	Derived	Zt09_TU_1_00541	-	3667	MFS	-0.444279
1_1731361	core	T	Ancestral	Zt09_TU_1_00541	-	3667	MFS	0.444279
1_1740369	core	G	Ancestral	Zt09_TU_1_00544	-	1410	Background_genes	0.41479
1_1740369	core	A	Derived	Zt09_TU_1_00544	-	1410	Background_genes	-0.41479
1_1751106	core	A	Derived	Zt09_TU_1_00549	-	-9	Background_genes	0.419437
1_1751106	core	G	Ancestral	Zt09_TU_1_00549	-	-9	Background_genes	-0.419437
1_1764175	core	T	Derived	Zt09_TU_1_00554	+	50	Background_genes	-0.377331
1_1764175	core	C	Ancestral	Zt09_TU_1_00554	+	50	Background_genes	0.377331
1_1786622	core	G	Derived	Zt09_TU_1_00565	-	1855	CWDE	0.416724
1_1786622	core	T	Ancestral	Zt09_TU_1_00565	-	1855	CWDE	-0.416724
1_1787695	core	T	Derived	Zt09_TU_1_00565	-	782	CWDE	-0.339138
1_1787695	core	C	Ancestral	Zt09_TU_1_00565	-	782	CWDE	0.339138
1_1798930	core	C	Derived	Zt09_TU_1_00568	-	1372	Background_genes	-0.657229
1_1798930	core	T	Ancestral	Zt09_TU_1_00568	-	1372	Background_genes	0.657229
1_1801636	core	T	Ancestral	Zt09_TU_1_00569	+	1093	Background_genes	0.739645
1_1801636	core	C	Derived	Zt09_TU_1_00569	+	1093	Background_genes	-0.739645
1_1806899	core	A	Derived	Zt09_TU_1_00572	+	853	Background_genes	-0.744402
1_1806899	core	G	Ancestral	Zt09_TU_1_00572	+	853	Background_genes	0.744402
1_1818896	core	T	Derived	Zt09_TU_1_00578	+	-1239	CWDE	0.357167
1_1818896	core	C	Ancestral	Zt09_TU_1_00578	+	-1239	CWDE	-0.357167
1_1820452	core	C	Derived	Zt09_TU_1_00578	+	317	CWDE	-0.358752
1_1820452	core	T	Ancestral	Zt09_TU_1_00578	+	317	CWDE	0.358752
1_1845877	core	G	Ancestral	Zt09_TU_1_00587	+	411	Background_genes	0.428559
1_1845877	core	A	Derived	Zt09_TU_1_00587	+	411	Background_genes	-0.428559
1_1846822	core	G	Derived	Zt09_TU_1_00587	+	1356	Background_genes	0.239116
1_1846822	core	T	Ancestral	Zt09_TU_1_00587	+	1356	Background_genes	-0.239116
1_1847414	core	T	Derived	Zt09_TU_1_00588	+	811	Background_genes	-0.560266
1_1847414	core	C	Ancestral	Zt09_TU_1_00588	+	811	Background_genes	0.560266
1_1852748	core	C	Derived	Zt09_TU_1_00589	+	4663	Background_genes	-0.301023
1_1852748	core	G	Ancestral	Zt09_TU_1_00589	+	4663	Background_genes	0.301023
1_1862254	core	G	Derived	Zt09_TU_1_00596	+	-2023	Background_genes	-0.528886
1_1862254	core	A	Ancestral	Zt09_TU_1_00596	+	-2023	Background_genes	0.528886
1_1864245	core	C	Derived	Zt09_TU_1_00595	+	1600	Background_genes	-0.720847
1_1864245	core	A	Ancestral	Zt09_TU_1_00595	+	1600	Background_genes	0.720847
1_1866123	core	C	Derived	Zt09_TU_1_00596	+	1846	Background_genes	-0.557929
1_1866123	core	T	Ancestral	Zt09_TU_1_00596	+	1846	Background_genes	0.557929
1_1877429	core	G	Ancestral	Zt09_TU_1_00599	-	-233	Background_genes	0.331503
1_1877429	core	A	Derived	Zt09_TU_1_00599	-	-233	Background_genes	-0.331503
1_1881497	core	T	Ancestral	Zt09_TU_1_00602	-	1135	Background_genes	0.763829
1_1881497	core	C	Derived	Zt09_TU_1_00602	-	1135	Background_genes	-0.763829
1_1881949	core	C	Ancestral	Zt09_TU_1_00601	+	1725	Background_genes	0.210435
1_1881949	core	T	Derived	Zt09_TU_1_00601	+	1725	Background_genes	-0.210435
1_1886635	core	A	Derived	Zt09_TU_1_00604	+	50	Background_genes	-0.605046
1_1886635	core	G	Ancestral	Zt09_TU_1_00604	+	50	Background_genes	0.605046
1_1887679	core	G	Ancestral	Zt09_TU_1_00604	+	1094	Background_genes	-0.312173
1_1887679	core	C	Derived	Zt09_TU_1_00604	+	1094	Background_genes	0.312173
1_1896947	core	T	Derived	Zt09_TU_1_00607	-	-38	Background_genes	0.568901
1_1896947	core	G	Ancestral	Zt09_TU_1_00607	-	-38	Background_genes	-0.568901
1_1897700	core	C	Derived	Zt09_TU_1_00608	+	480	Background_genes	-0.72479
1_1897700	core	T	Ancestral	Zt09_TU_1_00608	+	480	Background_genes	0.72479
1_1904036	core	G	Ancestral	Zt09_TU_1_00613	+	199	Background_genes	0.637888
1_1904036	core	A	Derived	Zt09_TU_1_00613	+	199	Background_genes	-0.637888
1_1904572	core	A	Derived	Zt09_TU_1_00614	+	91	Background_genes	-0.601669
1_1904572	core	G	Ancestral	Zt09_TU_1_00614	+	91	Background_genes	0.601669
1_1918406	core	G	Ancestral	Zt09_TU_1_00623	-	736	Background_genes	0.465134
1_1918406	core	A	Derived	Zt09_TU_1_00623	-	736	Background_genes	-0.465134
1_1928906	core	A	Derived	Zt09_TU_1_00627	-	2257	Background_genes	-0.412845
1_1928906	core	G	Ancestral	Zt09_TU_1_00627	-	2257	Background_genes	0.412845
1_1951242	core	A	Ancestral	Zt09_TU_1_00638	+	-3525	Background_genes	0.274082
1_1951242	core	G	Derived	Zt09_TU_1_00638	+	-3525	Background_genes	-0.274082
1_1956423	core	T	Derived	Zt09_TU_1_00641	+	-4190	Background_genes	-0.344521
1_1956423	core	C	Ancestral	Zt09_TU_1_00641	+	-4190	Background_genes	0.344521
1_1956825	core	A	Derived	Zt09_TU_1_00639	-	1013	Background_genes	-0.346421
1_1956825	core	C	Ancestral	Zt09_TU_1_00639	-	1013	Background_genes	0.346421
1_1980697	core	G	Derived	Zt09_TU_1_00649	-	2036	Background_genes	-0.488546
1_1980697	core	A	Ancestral	Zt09_TU_1_00649	-	2036	Background_genes	0.488546
1_1986912	core	G	Derived	Zt09_TU_1_00653	-	1502	Background_genes	-0.513413
1_1986912	core	T	Ancestral	Zt09_TU_1_00653	-	1502	Background_genes	0.513413
1_1988232	core	T	Ancestral	Zt09_TU_1_00653	-	182	Background_genes	0.380683
1_1988232	core	C	Derived	Zt09_TU_1_00653	-	182	Background_genes	-0.380683
1_1992386	core	T	Derived	Zt09_TU_1_00654	+	760	Background_genes	-0.452004
1_1992386	core	C	Ancestral	Zt09_TU_1_00654	+	760	Background_genes	0.452004
1_2022864	core	G	Derived	Zt09_TU_1_00665	-	-3147	Background_genes	0.289365
1_2022864	core	A	Ancestral	Zt09_TU_1_00665	-	-3147	Background_genes	-0.289365
1_2038420	core	A	Ancestral	Zt09_TU_1_00671	+	84	Background_genes	0.439205
1_2038420	core	C	Derived	Zt09_TU_1_00671	+	84	Background_genes	-0.439205
1_2039475	core	A	Derived	Zt09_TU_1_00672	-	1488	Background_genes	-0.56546
1_2039475	core	G	Ancestral	Zt09_TU_1_00672	-	1488	Background_genes	0.56546
1_2052393	core	C	Derived	Zt09_TU_1_00677	-	111	Background_genes	-0.469851
1_2052393	core	T	Ancestral	Zt09_TU_1_00677	-	111	Background_genes	0.469851
1_2085822	core	G	Ancestral	Zt09_TU_1_00687	-	518	Background_genes	0.40771
1_2085822	core	C	Derived	Zt09_TU_1_00687	-	518	Background_genes	-0.40771
1_2091866	core	G	Ancestral	Zt09_TU_1_00692	+	-322	Background_genes	0.630657
1_2091866	core	C	Derived	Zt09_TU_1_00692	+	-322	Background_genes	-0.630657
1_2094706	core	C	Derived	Zt09_TU_1_00690	-	-4506	Background_genes	-0.381589
1_2094706	core	G	Ancestral	Zt09_TU_1_00690	-	-4506	Background_genes	0.381589
1_2107055	core	T	Ancestral	Zt09_TU_1_00696	+	830	Background_genes	-0.39565
1_2107055	core	C	Derived	Zt09_TU_1_00696	+	830	Background_genes	0.39565
1_2115150	core	A	Derived	Zt09_TU_1_00699	+	2719	CWDE	-0.413898
1_2115150	core	C	Ancestral	Zt09_TU_1_00699	+	2719	CWDE	0.413898
1_2141171	core	A	Derived	Zt09_TU_1_00709	-	-348	Background_genes	0.523421
1_2141171	core	G	Ancestral	Zt09_TU_1_00709	-	-348	Background_genes	-0.523421
1_2166845	core	G	Derived	Zt09_TU_1_00717	+	2276	Background_genes	-0.390621
1_2166845	core	A	Ancestral	Zt09_TU_1_00717	+	2276	Background_genes	0.390621
1_2175181	core	T	Derived	Zt09_TU_1_00722	-	351	Background_genes	-0.396461
1_2175181	core	G	Ancestral	Zt09_TU_1_00722	-	351	Background_genes	0.396461
1_2182556	core	T	Derived	Zt09_TU_1_00724	-	-1268	CWDE	0.365144
1_2182556	core	G	Ancestral	Zt09_TU_1_00724	-	-1268	CWDE	-0.365144
1_2281594	core	T	Ancestral	Zt09_TU_1_00765	+	1701	Background_genes	0.381332
1_2281594	core	C	Derived	Zt09_TU_1_00765	+	1701	Background_genes	-0.381332
1_2281672	core	T	Ancestral	Zt09_TU_1_00766	-	3413	Background_genes	0.731026
1_2281672	core	C	Derived	Zt09_TU_1_00766	-	3413	Background_genes	-0.731026
1_2285881	core	A	Ancestral	Zt09_TU_1_00767	-	749	Background_genes	0.805804
1_2285881	core	G	Derived	Zt09_TU_1_00767	-	749	Background_genes	-0.805804
1_2289208	core	T	Derived	Zt09_TU_1_00770	+	164	Background_genes	-0.677726
1_2289208	core	C	Ancestral	Zt09_TU_1_00770	+	164	Background_genes	0.677726
1_2289343	core	G	Derived	Zt09_TU_1_00769	-	-483	Background_genes	-0.47888
1_2289343	core	T	Ancestral	Zt09_TU_1_00769	-	-483	Background_genes	0.47888
1_2309409	core	T	Derived	Zt09_TU_1_00777	-	1852	Background_genes	-0.294287
1_2309409	core	G	Ancestral	Zt09_TU_1_00777	-	1852	Background_genes	0.294287
1_2316850	core	A	Derived	Zt09_TU_1_00779	-	776	CWDE	-0.273979
1_2316850	core	G	Ancestral	Zt09_TU_1_00779	-	776	CWDE	0.273979
1_2320048	core	T	Derived	Zt09_TU_1_00781	-	697	Background_genes	-0.403337
1_2320048	core	C	Ancestral	Zt09_TU_1_00781	-	697	Background_genes	0.403337
1_2392588	core	A	Derived	Zt09_TU_1_00810	+	1345	Background_genes	-0.215593
1_2392588	core	G	Ancestral	Zt09_TU_1_00810	+	1345	Background_genes	0.215593
1_2458785	core	G	Ancestral	Zt09_TU_1_00829	+	4477	Background_genes	0.73693
1_2458785	core	A	Derived	Zt09_TU_1_00829	+	4477	Background_genes	-0.73693
1_2466103	core	A	Ancestral	Zt09_TU_1_00833	-	137	Background_genes	0.799916
1_2466103	core	T	Derived	Zt09_TU_1_00833	-	137	Background_genes	-0.799916
1_2470059	core	T	Derived	Zt09_TU_1_00836	+	-81	Background_genes	0.650856
1_2470059	core	C	Ancestral	Zt09_TU_1_00836	+	-81	Background_genes	-0.650856
1_2516287	core	G	Derived	Zt09_TU_1_00856	-	-58	Background_genes	-0.449351
1_2516287	core	T	Ancestral	Zt09_TU_1_00856	-	-58	Background_genes	0.449351
1_2554452	core	C	Ancestral	Zt09_TU_1_00868	-	-457	Background_genes	-0.409298
1_2554452	core	T	Derived	Zt09_TU_1_00868	-	-457	Background_genes	0.409298
1_2555826	core	G	Ancestral	Zt09_TU_1_00869	+	1551	Background_genes	-0.29246
1_2555826	core	A	Derived	Zt09_TU_1_00869	+	1551	Background_genes	0.29246
1_2558777	core	G	Derived	Zt09_TU_1_00870	+	1612	Background_genes	-0.412722
1_2558777	core	A	Ancestral	Zt09_TU_1_00870	+	1612	Background_genes	0.412722
1_2560593	core	A	Derived	Zt09_TU_1_00872	-	660	Background_genes	-0.376003
1_2560593	core	G	Ancestral	Zt09_TU_1_00872	-	660	Background_genes	0.376003
1_2561380	core	C	Ancestral	Zt09_TU_1_00872	-	-127	Background_genes	0.26371
1_2561380	core	T	Derived	Zt09_TU_1_00872	-	-127	Background_genes	-0.26371
1_2568725	core	A	Derived	Zt09_TU_1_00876	-	358	Background_genes	-0.616755
1_2568725	core	G	Ancestral	Zt09_TU_1_00876	-	358	Background_genes	0.616755
1_2573436	core	C	Derived	Zt09_TU_1_00878	-	39	Background_genes	-0.425004
1_2573436	core	T	Ancestral	Zt09_TU_1_00878	-	39	Background_genes	0.425004
1_2574031	core	C	Ancestral	Zt09_TU_1_00879	+	62	Background_genes	0.337418
1_2574031	core	T	Derived	Zt09_TU_1_00879	+	62	Background_genes	-0.337418
1_2594238	core	A	Ancestral	Zt09_TU_1_00886	+	863	Background_genes	0.335184
1_2594238	core	G	Derived	Zt09_TU_1_00886	+	863	Background_genes	-0.335184
1_2595313	core	C	Derived	Zt09_TU_1_00887	-	1454	Background_genes	-0.635535
1_2595313	core	T	Ancestral	Zt09_TU_1_00887	-	1454	Background_genes	0.635535
1_2617229	core	A	Derived	Zt09_TU_1_00897	-	733	Background_genes	-0.534644
1_2617229	core	G	Ancestral	Zt09_TU_1_00897	-	733	Background_genes	0.534644
1_2628625	core	G	Derived	Zt09_TU_1_00901	+	4012	Background_genes	0.239391
1_2628625	core	A	Ancestral	Zt09_TU_1_00901	+	4012	Background_genes	-0.239391
1_2629384	core	A	Derived	Zt09_TU_1_00904	+	-89	In_planta_highexpression	0.280249
1_2629384	core	T	Ancestral	Zt09_TU_1_00904	+	-89	In_planta_highexpression	-0.280249
1_2637650	core	G	Derived	Zt09_TU_1_00909	+	-2332	Background_genes	-0.488995
1_2637650	core	T	Ancestral	Zt09_TU_1_00909	+	-2332	Background_genes	0.488995
1_2640407	core	A	Derived	Zt09_TU_1_00909	+	425	Background_genes	-0.269233
1_2640407	core	C	Ancestral	Zt09_TU_1_00909	+	425	Background_genes	0.269233
1_2644757	core	G	Ancestral	Zt09_TU_1_00912	-	303	Background_genes	0.388586
1_2644757	core	A	Derived	Zt09_TU_1_00912	-	303	Background_genes	-0.388586
1_2655280	core	T	Derived	Zt09_TU_1_00917	-	994	Background_genes	-0.457129
1_2655280	core	C	Ancestral	Zt09_TU_1_00917	-	994	Background_genes	0.457129
1_2668394	core	T	Derived	Zt09_TU_1_00922	+	4016	In_planta_highexpression	-0.301573
1_2668394	core	G	Ancestral	Zt09_TU_1_00922	+	4016	In_planta_highexpression	0.301573
1_2672782	core	C	Ancestral	Zt09_TU_1_00926	+	214	Background_genes	0.249636
1_2672782	core	T	Derived	Zt09_TU_1_00926	+	214	Background_genes	-0.249636
1_2697034	core	G	Ancestral	Zt09_TU_1_00934	+	2277	Background_genes	0.269467
1_2697034	core	A	Derived	Zt09_TU_1_00934	+	2277	Background_genes	-0.269467
1_2715094	core	A	Derived	Zt09_TU_1_00939	+	1488	Background_genes	-0.414734
1_2715094	core	G	Ancestral	Zt09_TU_1_00939	+	1488	Background_genes	0.414734
1_2717398	core	A	Ancestral	Zt09_TU_1_00941	-	2207	Background_genes	0.357974
1_2717398	core	C	Derived	Zt09_TU_1_00941	-	2207	Background_genes	-0.357974
1_2720040	core	C	Derived	Zt09_TU_1_00942	+	23	Background_genes	0.319742
1_2720040	core	T	Ancestral	Zt09_TU_1_00942	+	23	Background_genes	-0.319742
1_2727428	core	C	Derived	Zt09_TU_1_00945	+	784	Background_genes	-0.62113
1_2727428	core	T	Ancestral	Zt09_TU_1_00945	+	784	Background_genes	0.62113
1_2746727	core	G	Ancestral	Zt09_TU_1_00951	-	263	Background_genes	0.335807
1_2746727	core	A	Derived	Zt09_TU_1_00951	-	263	Background_genes	-0.335807
1_2747468	core	C	Derived	Zt09_TU_1_00952	+	173	Background_genes	-0.264357
1_2747468	core	T	Ancestral	Zt09_TU_1_00952	+	173	Background_genes	0.264357
1_2757611	core	T	Derived	Zt09_TU_1_00956	-	3817	Background_genes	-0.297096
1_2757611	core	C	Ancestral	Zt09_TU_1_00956	-	3817	Background_genes	0.297096
1_2800263	core	T	Derived	Zt09_TU_1_00957	-	1134	Background_genes	0.469724
1_2800263	core	C	Ancestral	Zt09_TU_1_00957	-	1134	Background_genes	-0.469724
1_2806547	core	A	Ancestral	Zt09_TU_1_00959	-	1000	Background_genes	0.620173
1_2806547	core	G	Derived	Zt09_TU_1_00959	-	1000	Background_genes	-0.620173
1_2808723	core	T	Ancestral	Zt09_TU_1_00960	-	1877	Background_genes	0.341424
1_2808723	core	C	Derived	Zt09_TU_1_00960	-	1877	Background_genes	-0.341424
1_2828076	core	G	Derived	Zt09_TU_1_00968	+	-3128	CWDE	0.414203
1_2828076	core	A	Ancestral	Zt09_TU_1_00968	+	-3128	CWDE	-0.414203
1_2828986	core	C	Ancestral	Zt09_TU_1_00966	+	4935	Background_genes	0.416074
1_2828986	core	T	Derived	Zt09_TU_1_00966	+	4935	Background_genes	-0.416074
1_2837579	core	G	Ancestral	Zt09_TU_1_00970	+	1687	Background_genes	0.336478
1_2837579	core	A	Derived	Zt09_TU_1_00970	+	1687	Background_genes	-0.336478
1_2839975	core	G	Ancestral	Zt09_TU_1_00971	-	-123	Background_genes	-0.416604
1_2839975	core	A	Derived	Zt09_TU_1_00971	-	-123	Background_genes	0.416604
1_2840449	core	A	Ancestral	Zt09_TU_1_00973	-	4876	Background_genes	-0.255328
1_2840449	core	G	Derived	Zt09_TU_1_00973	-	4876	Background_genes	0.255328
1_2863301	core	A	Derived	Zt09_TU_1_00980	-	-409	Background_genes	-0.451324
1_2863301	core	T	Ancestral	Zt09_TU_1_00980	-	-409	Background_genes	0.451324
1_2870279	core	A	Ancestral	Zt09_TU_1_00982	+	-72	Background_genes	0.298769
1_2870279	core	C	Derived	Zt09_TU_1_00982	+	-72	Background_genes	-0.298769
1_2875424	core	T	Ancestral	Zt09_TU_1_00984	+	1354	Background_genes	0.376103
1_2875424	core	G	Derived	Zt09_TU_1_00984	+	1354	Background_genes	-0.376103
1_2879832	core	T	Ancestral	Zt09_TU_1_00987	-	414	Background_genes	0.292072
1_2879832	core	C	Derived	Zt09_TU_1_00987	-	414	Background_genes	-0.292072
1_2880027	core	A	Derived	Zt09_TU_1_00987	-	219	Background_genes	0.434073
1_2880027	core	G	Ancestral	Zt09_TU_1_00987	-	219	Background_genes	-0.434073
1_2908478	core	A	Derived	Zt09_TU_1_00997	+	-1936	Background_genes	0.304971
1_2908478	core	G	Ancestral	Zt09_TU_1_00997	+	-1936	Background_genes	-0.304971
1_2913292	core	T	Derived	Zt09_TU_1_00999	+	-20	Background_genes	0.256025
1_2913292	core	C	Ancestral	Zt09_TU_1_00999	+	-20	Background_genes	-0.256025
1_2919609	core	A	Derived	Zt09_TU_1_01002	-	654	In_planta_highexpression	-0.446226
1_2919609	core	G	Ancestral	Zt09_TU_1_01002	-	654	In_planta_highexpression	0.446226
1_2926679	core	A	Derived	Zt09_TU_1_01005	-	-21	Background_genes	0.285391
1_2926679	core	G	Ancestral	Zt09_TU_1_01005	-	-21	Background_genes	-0.285391
1_2939140	core	G	Ancestral	Zt09_TU_1_01009	-	1454	Background_genes	0.278846
1_2939140	core	A	Derived	Zt09_TU_1_01009	-	1454	Background_genes	-0.278846
1_2942489	core	G	Ancestral	Zt09_TU_1_01010	-	-363	Background_genes	0.428794
1_2942489	core	A	Derived	Zt09_TU_1_01010	-	-363	Background_genes	-0.428794
1_2957641	core	A	Derived	Zt09_TU_1_01018	+	-4195	Background_genes	0.287593
1_2957641	core	G	Ancestral	Zt09_TU_1_01018	+	-4195	Background_genes	-0.287593
1_2960485	core	G	Derived	Zt09_TU_1_01017	-	1076	Background_genes	-0.271833
1_2960485	core	A	Ancestral	Zt09_TU_1_01017	-	1076	Background_genes	0.271833
1_2962362	core	A	Ancestral	Zt09_TU_1_01019	+	-1394	Background_genes	-0.365315
1_2962362	core	G	Derived	Zt09_TU_1_01019	+	-1394	Background_genes	0.365315
1_2969291	core	C	Ancestral	Zt09_TU_1_01021	+	855	Background_genes	0.359638
1_2969291	core	G	Derived	Zt09_TU_1_01021	+	855	Background_genes	-0.359638
1_2974701	core	G	Ancestral	Zt09_TU_1_01023	-	434	Background_genes	0.346076
1_2974701	core	A	Derived	Zt09_TU_1_01023	-	434	Background_genes	-0.346076
1_2979807	core	C	Derived	Zt09_TU_1_01025	+	1258	Background_genes	0.325987
1_2979807	core	T	Ancestral	Zt09_TU_1_01025	+	1258	Background_genes	-0.325987
1_3007774	core	A	Derived	Zt09_TU_1_01035	+	2849	Background_genes	0.31168
1_3007774	core	C	Ancestral	Zt09_TU_1_01035	+	2849	Background_genes	-0.31168
1_3007805	core	T	Derived	Zt09_TU_1_01036	-	1526	Background_genes	-0.317848
1_3007805	core	G	Ancestral	Zt09_TU_1_01036	-	1526	Background_genes	0.317848
1_3012256	core	T	Derived	Zt09_TU_1_01038	-	1260	Background_genes	0.537129
1_3012256	core	C	Ancestral	Zt09_TU_1_01038	-	1260	Background_genes	-0.537129
1_3024890	core	T	Derived	Zt09_TU_1_01044	-	750	Background_genes	-0.290092
1_3024890	core	C	Ancestral	Zt09_TU_1_01044	-	750	Background_genes	0.290092
1_3031115	core	C	Derived	Zt09_TU_1_01049	+	-4985	Background_genes	0.266617
1_3031115	core	T	Ancestral	Zt09_TU_1_01049	+	-4985	Background_genes	-0.266617
1_3047030	core	C	Ancestral	Zt09_TU_1_01054	+	989	Background_genes	0.390707
1_3047030	core	T	Derived	Zt09_TU_1_01054	+	989	Background_genes	-0.390707
1_3047517	core	T	Ancestral	Zt09_TU_1_01055	-	1135	Background_genes	0.49192
1_3047517	core	G	Derived	Zt09_TU_1_01055	-	1135	Background_genes	-0.49192
1_3049247	core	T	Derived	Zt09_TU_1_01056	+	352	Background_genes	-0.718339
1_3049247	core	C	Ancestral	Zt09_TU_1_01056	+	352	Background_genes	0.718339
1_3055796	core	T	Ancestral	Zt09_TU_1_01059	+	815	Background_genes	0.439401
1_3055796	core	C	Derived	Zt09_TU_1_01059	+	815	Background_genes	-0.439401
1_3057667	core	G	Derived	Zt09_TU_1_01060	-	3858	Background_genes	-0.369485
1_3057667	core	A	Ancestral	Zt09_TU_1_01060	-	3858	Background_genes	0.369485
1_3074721	core	C	Ancestral	Zt09_TU_1_01064	-	-116	Background_genes	0.303709
1_3074721	core	G	Derived	Zt09_TU_1_01064	-	-116	Background_genes	-0.303709
1_3076147	core	T	Derived	Zt09_TU_1_01066	-	979	Background_genes	-0.567839
1_3076147	core	G	Ancestral	Zt09_TU_1_01066	-	979	Background_genes	0.567839
1_3079675	core	T	Derived	Zt09_TU_1_01067	+	1521	Background_genes	-0.629061
1_3079675	core	A	Ancestral	Zt09_TU_1_01067	+	1521	Background_genes	0.629061
1_3099503	core	A	Ancestral	Zt09_TU_1_01072	-	-796	Background_genes	0.396128
1_3099503	core	C	Derived	Zt09_TU_1_01072	-	-796	Background_genes	-0.396128
1_3099914	core	C	Ancestral	Zt09_TU_1_01073	+	488	Background_genes	0.472313
1_3099914	core	T	Derived	Zt09_TU_1_01073	+	488	Background_genes	-0.472313
1_3100442	core	T	Ancestral	Zt09_TU_1_01074	+	-218	CWDE	0.549497
1_3100442	core	C	Derived	Zt09_TU_1_01074	+	-218	CWDE	-0.549497
1_3104687	core	C	Derived	Zt09_TU_1_01075	+	1503	Background_genes	-0.398299
1_3104687	core	T	Ancestral	Zt09_TU_1_01075	+	1503	Background_genes	0.398299
1_3112684	core	A	Derived	Zt09_TU_1_01078	-	429	Background_genes	-0.613462
1_3112684	core	G	Ancestral	Zt09_TU_1_01078	-	429	Background_genes	0.613462
1_3113316	core	T	Derived	Zt09_TU_1_01079	+	-40	Background_genes	0.294655
1_3113316	core	A	Ancestral	Zt09_TU_1_01079	+	-40	Background_genes	-0.294655
1_3116108	core	G	Ancestral	Zt09_TU_1_01079	+	2752	Background_genes	0.264796
1_3116108	core	A	Derived	Zt09_TU_1_01079	+	2752	Background_genes	-0.264796
1_3118002	core	C	Derived	Zt09_TU_1_01080	-	570	Background_genes	-0.364343
1_3118002	core	T	Ancestral	Zt09_TU_1_01080	-	570	Background_genes	0.364343
1_3131449	core	T	Derived	Zt09_TU_1_01086	+	-3196	Background_genes	-0.309189
1_3131449	core	C	Ancestral	Zt09_TU_1_01086	+	-3196	Background_genes	0.309189
1_3150717	core	T	Ancestral	Zt09_TU_1_01090	-	1531	Background_genes	-0.418425
1_3150717	core	C	Derived	Zt09_TU_1_01090	-	1531	Background_genes	0.418425
1_3167300	core	A	Derived	Zt09_TU_1_01097	+	788	Background_genes	-0.514028
1_3167300	core	G	Ancestral	Zt09_TU_1_01097	+	788	Background_genes	0.514028
1_3168743	core	A	Derived	Zt09_TU_1_01097	+	2231	Background_genes	-0.523466
1_3168743	core	G	Ancestral	Zt09_TU_1_01097	+	2231	Background_genes	0.523466
1_3249895	core	A	Derived	Zt09_TU_1_01126	-	-1207	Background_genes	-0.272469
1_3249895	core	G	Ancestral	Zt09_TU_1_01126	-	-1207	Background_genes	0.272469
1_3256251	core	A	Derived	Zt09_TU_1_01129	-	26	Background_genes	-0.612997
1_3256251	core	G	Ancestral	Zt09_TU_1_01129	-	26	Background_genes	0.612997
1_3257259	core	C	Derived	Zt09_TU_1_01130	+	428	Background_genes	-0.333909
1_3257259	core	T	Ancestral	Zt09_TU_1_01130	+	428	Background_genes	0.333909
1_3291299	core	G	Ancestral	Zt09_TU_1_01142	-	-296	Background_genes	-0.543407
1_3291299	core	A	Derived	Zt09_TU_1_01142	-	-296	Background_genes	0.543407
1_3294320	core	G	Ancestral	Zt09_TU_1_01143	-	367	Background_genes	0.340837
1_3294320	core	T	Derived	Zt09_TU_1_01143	-	367	Background_genes	-0.340837
1_3297642	core	C	Derived	Zt09_TU_1_01143	-	-2955	Background_genes	0.220052
1_3297642	core	T	Ancestral	Zt09_TU_1_01143	-	-2955	Background_genes	-0.220052
1_3318220	core	A	Derived	Zt09_TU_1_01154	-	2560	Background_genes	-0.413391
1_3318220	core	G	Ancestral	Zt09_TU_1_01154	-	2560	Background_genes	0.413391
1_3348634	core	C	Ancestral	Zt09_TU_1_01165	+	-16	Background_genes	-0.371733
1_3348634	core	T	Derived	Zt09_TU_1_01165	+	-16	Background_genes	0.371733
1_3352285	core	G	Derived	Zt09_TU_1_01165	+	3635	Background_genes	-0.38723
1_3352285	core	A	Ancestral	Zt09_TU_1_01165	+	3635	Background_genes	0.38723
1_3368017	core	C	Ancestral	Zt09_TU_1_01172	+	-1562	Background_genes	0.349795
1_3368017	core	T	Derived	Zt09_TU_1_01172	+	-1562	Background_genes	-0.349795
1_3377358	core	A	Derived	Zt09_TU_1_01175	+	63	Background_genes	-0.334914
1_3377358	core	C	Ancestral	Zt09_TU_1_01175	+	63	Background_genes	0.334914
1_3381184	core	T	Ancestral	Zt09_TU_1_01177	-	320	Background_genes	0.328505
1_3381184	core	G	Derived	Zt09_TU_1_01177	-	320	Background_genes	-0.328505
1_3382937	core	C	Derived	Zt09_TU_1_01178	+	419	Background_genes	-0.328125
1_3382937	core	T	Ancestral	Zt09_TU_1_01178	+	419	Background_genes	0.328125
1_3383160	core	C	Derived	Zt09_TU_1_01177	-	-1656	Background_genes	0.325829
1_3383160	core	T	Ancestral	Zt09_TU_1_01177	-	-1656	Background_genes	-0.325829
1_3391918	core	A	Derived	Zt09_TU_1_01181	+	827	Background_genes	-0.533754
1_3393531	core	A	Ancestral	Zt09_TU_1_01180	-	-2708	Background_genes	0.276534
1_3393531	core	G	Derived	Zt09_TU_1_01180	-	-2708	Background_genes	-0.276534
1_3394303	core	C	Derived	Zt09_TU_1_01183	-	528	Background_genes	-0.294905
1_3394303	core	G	Ancestral	Zt09_TU_1_01183	-	528	Background_genes	0.294905
1_3398394	core	C	Derived	Zt09_TU_1_01185	+	594	Background_genes	-0.608396
1_3398394	core	G	Ancestral	Zt09_TU_1_01185	+	594	Background_genes	0.608396
1_3420196	core	A	Derived	Zt09_TU_1_01190	-	-148	Background_genes	-0.466676
1_3420196	core	G	Ancestral	Zt09_TU_1_01190	-	-148	Background_genes	0.466676
1_3423316	core	G	Ancestral	Zt09_TU_1_01191	-	-73	Background_genes	0.266143
1_3423316	core	A	Derived	Zt09_TU_1_01191	-	-73	Background_genes	-0.266143
1_3429234	core	C	Ancestral	Zt09_TU_1_01193	+	3947	Background_genes	0.335459
1_3429234	core	A	Derived	Zt09_TU_1_01193	+	3947	Background_genes	-0.335459
1_3431727	core	C	Derived	Zt09_TU_1_01195	-	484	Background_genes	0.48489
1_3431727	core	T	Ancestral	Zt09_TU_1_01195	-	484	Background_genes	-0.48489
1_3456226	core	G	Derived	Zt09_TU_1_01206	-	4649	Background_genes	0.365469
1_3456226	core	A	Ancestral	Zt09_TU_1_01206	-	4649	Background_genes	-0.365469
1_3457423	core	C	Derived	Zt09_TU_1_01204	+	4951	Background_genes	0.27206
1_3457423	core	G	Ancestral	Zt09_TU_1_01204	+	4951	Background_genes	-0.27206
1_3463477	core	C	Ancestral	Zt09_TU_1_01207	+	-302	Background_genes	-0.281493
1_3463477	core	T	Derived	Zt09_TU_1_01207	+	-302	Background_genes	0.281493
1_3474286	core	T	Ancestral	Zt09_TU_1_01212	-	1368	Background_genes	0.545929
1_3474286	core	G	Derived	Zt09_TU_1_01212	-	1368	Background_genes	-0.545929
1_3476768	core	C	Derived	Zt09_TU_1_01213	+	436	Background_genes	-0.359908
1_3476768	core	T	Ancestral	Zt09_TU_1_01213	+	436	Background_genes	0.359908
1_3482093	core	A	Derived	Zt09_TU_1_01214	+	3756	Background_genes	-0.575531
1_3482093	core	G	Ancestral	Zt09_TU_1_01214	+	3756	Background_genes	0.575531
1_3483910	core	C	Derived	Zt09_TU_1_01215	+	944	Background_genes	-0.594509
1_3483910	core	G	Ancestral	Zt09_TU_1_01215	+	944	Background_genes	0.594509
1_3490877	core	T	Ancestral	Zt09_TU_1_01219	+	1731	Background_genes	0.331264
1_3490877	core	C	Derived	Zt09_TU_1_01219	+	1731	Background_genes	-0.331264
1_3499617	core	C	Ancestral	Zt09_TU_1_01223	+	2147	Background_genes	0.308103
1_3499617	core	G	Derived	Zt09_TU_1_01223	+	2147	Background_genes	-0.308103
1_3506933	core	C	Derived	Zt09_TU_1_01226	+	2600	Background_genes	-0.32322
1_3506933	core	T	Ancestral	Zt09_TU_1_01226	+	2600	Background_genes	0.32322
1_3519049	core	A	Derived	Zt09_TU_1_01230	-	1115	Background_genes	-0.459892
1_3519049	core	G	Ancestral	Zt09_TU_1_01230	-	1115	Background_genes	0.459892
1_3543572	core	T	Ancestral	Zt09_TU_1_01241	-	559	Background_genes	0.494468
1_3543572	core	C	Derived	Zt09_TU_1_01241	-	559	Background_genes	-0.494468
1_3556559	core	T	Ancestral	Zt09_TU_1_01246	+	-132	Background_genes	-0.315723
1_3556559	core	C	Derived	Zt09_TU_1_01246	+	-132	Background_genes	0.315723
1_3566462	core	C	Ancestral	Zt09_TU_1_01250	-	977	Background_genes	0.430392
1_3566462	core	T	Derived	Zt09_TU_1_01250	-	977	Background_genes	-0.430392
1_3604068	core	G	Derived	Zt09_TU_1_01261	-	542	Background_genes	-0.480793
1_3604068	core	C	Ancestral	Zt09_TU_1_01261	-	542	Background_genes	0.480793
1_3605491	core	T	Derived	Zt09_TU_1_01262	+	548	Background_genes	-0.413175
1_3605491	core	C	Ancestral	Zt09_TU_1_01262	+	548	Background_genes	0.413175
1_3612557	core	C	Ancestral	Zt09_TU_1_01266	-	3685	Background_genes	0.548767
1_3612557	core	T	Derived	Zt09_TU_1_01266	-	3685	Background_genes	-0.548767
1_3669176	core	C	Derived	Zt09_TU_1_01284	-	-842	Background_genes	0.247837
1_3669176	core	A	Ancestral	Zt09_TU_1_01284	-	-842	Background_genes	-0.247837
1_3709611	core	A	Derived	Zt09_TU_1_01299	+	1013	Background_genes	-0.481464
1_3709611	core	G	Ancestral	Zt09_TU_1_01299	+	1013	Background_genes	0.481464
1_3750969	core	C	Ancestral	Zt09_TU_1_01320	+	-310	Background_genes	0.440593
1_3750969	core	T	Derived	Zt09_TU_1_01320	+	-310	Background_genes	-0.440593
1_3755435	core	G	Ancestral	Zt09_TU_1_01321	-	134	Background_genes	0.311718
1_3755435	core	T	Derived	Zt09_TU_1_01321	-	134	Background_genes	-0.311718
1_3785929	core	C	Ancestral	Zt09_TU_1_01323	+	1190	Background_genes	-0.375357
1_3785929	core	T	Derived	Zt09_TU_1_01323	+	1190	Background_genes	0.375357
1_3792545	core	T	Derived	Zt09_TU_1_01325	-	665	Background_genes	-0.392911
1_3792545	core	A	Ancestral	Zt09_TU_1_01325	-	665	Background_genes	0.392911
1_3808823	core	C	Derived	Zt09_TU_1_01329	-	-2024	CWDE	0.282333
1_3808823	core	T	Ancestral	Zt09_TU_1_01329	-	-2024	CWDE	-0.282333
1_3815132	core	G	Derived	Zt09_TU_1_01332	-	2127	In_planta_highexpression	0.64159
1_3815132	core	C	Ancestral	Zt09_TU_1_01332	-	2127	In_planta_highexpression	-0.64159
1_3841181	core	A	Ancestral	Zt09_TU_1_01344	+	386	Background_genes	0.313192
1_3841181	core	C	Derived	Zt09_TU_1_01344	+	386	Background_genes	-0.313192
1_3937817	core	G	Derived	Zt09_TU_1_01378	+	2454	Background_genes	-0.29426
1_3937817	core	T	Ancestral	Zt09_TU_1_01378	+	2454	Background_genes	0.29426
1_3983702	core	C	Derived	Zt09_TU_1_01394	-	852	Background_genes	-0.330321
1_3983702	core	T	Ancestral	Zt09_TU_1_01394	-	852	Background_genes	0.330321
1_3987660	core	A	Ancestral	Zt09_TU_1_01397	-	2391	Background_genes	-0.335861
1_3987660	core	G	Derived	Zt09_TU_1_01397	-	2391	Background_genes	0.335861
1_3995140	core	C	Ancestral	Zt09_TU_1_01399	-	3790	Background_genes	0.324595
1_3995140	core	G	Derived	Zt09_TU_1_01399	-	3790	Background_genes	-0.324595
1_4044546	core	A	Derived	Zt09_TU_1_01413	-	-23	In_planta_highexpression	0.365461
1_4044546	core	G	Ancestral	Zt09_TU_1_01413	-	-23	In_planta_highexpression	-0.365461
1_4047023	core	G	Derived	Zt09_TU_1_01414	+	2214	Background_genes	-0.316375
1_4047023	core	A	Ancestral	Zt09_TU_1_01414	+	2214	Background_genes	0.316375
1_4058502	core	C	Derived	Zt09_TU_1_01419	+	-368	Background_genes	0.239262
1_4058502	core	A	Ancestral	Zt09_TU_1_01419	+	-368	Background_genes	-0.239262
1_4076033	core	A	Derived	Zt09_TU_1_01423	-	-2633	Background_genes	0.248286
1_4076033	core	G	Ancestral	Zt09_TU_1_01423	-	-2633	Background_genes	-0.248286
1_4078779	core	A	Derived	Zt09_TU_1_01427	+	547	Background_genes	-0.316175
1_4078779	core	C	Ancestral	Zt09_TU_1_01427	+	547	Background_genes	0.316175
1_4082438	core	T	Ancestral	Zt09_TU_1_01428	+	2491	Background_genes	0.48176
1_4082438	core	A	Derived	Zt09_TU_1_01428	+	2491	Background_genes	-0.48176
1_4101659	core	A	Derived	Zt09_TU_1_01439	+	1392	Background_genes	-0.237888
1_4101659	core	G	Ancestral	Zt09_TU_1_01439	+	1392	Background_genes	0.237888
1_4116847	core	G	Derived	Zt09_TU_1_01444	-	101	Background_genes	-0.454151
1_4116847	core	A	Ancestral	Zt09_TU_1_01444	-	101	Background_genes	0.454151
1_4124205	core	C	Ancestral	Zt09_TU_1_01448	+	1492	Background_genes	-0.378006
1_4124205	core	T	Derived	Zt09_TU_1_01448	+	1492	Background_genes	0.378006
1_4132240	core	G	Derived	Zt09_TU_1_01450	+	264	Background_genes	0.316739
1_4132240	core	A	Ancestral	Zt09_TU_1_01450	+	264	Background_genes	-0.316739
1_4142840	core	G	Ancestral	Zt09_TU_1_01453	-	956	Background_genes	0.883186
1_4142840	core	C	Derived	Zt09_TU_1_01453	-	956	Background_genes	-0.883186
1_4143903	core	A	Ancestral	Zt09_TU_1_01453	-	-107	Background_genes	-0.314804
1_4143903	core	G	Derived	Zt09_TU_1_01453	-	-107	Background_genes	0.314804
1_4149902	core	C	Derived	Zt09_TU_1_01456	-	1258	Background_genes	-0.668387
1_4149902	core	G	Ancestral	Zt09_TU_1_01456	-	1258	Background_genes	0.668387
1_4151735	core	C	Derived	Zt09_TU_1_01457	-	1069	MFS	0.408685
1_4151735	core	T	Ancestral	Zt09_TU_1_01457	-	1069	MFS	-0.408685
1_4182877	core	C	Ancestral	Zt09_TU_1_01463	+	668	Background_genes	0.500548
1_4182877	core	A	Derived	Zt09_TU_1_01463	+	668	Background_genes	-0.500548
1_4183730	core	T	Derived	Zt09_TU_1_01464	+	-632	Background_genes	-0.456508
1_4183730	core	C	Ancestral	Zt09_TU_1_01464	+	-632	Background_genes	0.456508
1_4215227	core	C	Derived	Zt09_TU_1_01477	+	1131	Background_genes	-0.603929
1_4215227	core	T	Ancestral	Zt09_TU_1_01477	+	1131	Background_genes	0.603929
1_4231541	core	A	Derived	Zt09_TU_1_01483	+	1652	Background_genes	-0.342693
1_4231541	core	G	Ancestral	Zt09_TU_1_01483	+	1652	Background_genes	0.342693
1_4237416	core	T	Derived	Zt09_TU_1_01486	-	846	Background_genes	-0.59926
1_4237416	core	G	Ancestral	Zt09_TU_1_01486	-	846	Background_genes	0.59926
1_4251055	core	T	Ancestral	Zt09_TU_1_01491	-	819	CWDE	0.461814
1_4251055	core	C	Derived	Zt09_TU_1_01491	-	819	CWDE	-0.461814
1_4252038	core	C	Derived	Zt09_TU_1_01491	-	-164	CWDE	0.822641
1_4252038	core	T	Ancestral	Zt09_TU_1_01491	-	-164	CWDE	-0.822641
1_4267503	core	C	Ancestral	Zt09_TU_1_01496	-	-1531	Background_genes	-0.266241
1_4267503	core	T	Derived	Zt09_TU_1_01496	-	-1531	Background_genes	0.266241
1_4276837	core	C	Ancestral	Zt09_TU_1_01500	-	637	Background_genes	0.355921
1_4276837	core	T	Derived	Zt09_TU_1_01500	-	637	Background_genes	-0.355921
1_4277348	core	T	Derived	Zt09_TU_1_01500	-	126	Background_genes	-0.436579
1_4277348	core	C	Ancestral	Zt09_TU_1_01500	-	126	Background_genes	0.436579
1_4289912	core	A	Derived	Zt09_TU_1_01505	+	26	Background_genes	-0.434498
1_4289912	core	G	Ancestral	Zt09_TU_1_01505	+	26	Background_genes	0.434498
1_4315756	core	T	Derived	Zt09_TU_1_01516	+	905	Background_genes	-0.347155
1_4315756	core	G	Ancestral	Zt09_TU_1_01516	+	905	Background_genes	0.347155
1_4336391	core	C	Derived	Zt09_TU_1_01525	+	-164	Background_genes	-0.495988
1_4336391	core	T	Ancestral	Zt09_TU_1_01525	+	-164	Background_genes	0.495988
1_4353115	core	T	Ancestral	Zt09_TU_1_01530	-	1019	Effector	0.408483
1_4353115	core	C	Derived	Zt09_TU_1_01530	-	1019	Effector	-0.408483
1_4354350	core	G	Ancestral	Zt09_TU_1_01531	+	-862	Background_genes	0.624051
1_4354350	core	A	Derived	Zt09_TU_1_01531	+	-862	Background_genes	-0.624051
1_4356309	core	T	Ancestral	Zt09_TU_1_01532	-	890	Background_genes	0.415605
1_4356309	core	C	Derived	Zt09_TU_1_01532	-	890	Background_genes	-0.415605
1_4361994	core	C	Derived	Zt09_TU_1_01535	+	-763	CWDE	-0.596924
1_4361994	core	T	Ancestral	Zt09_TU_1_01535	+	-763	CWDE	0.596924
1_4366207	core	G	Derived	Zt09_TU_1_01536	+	966	Background_genes	-0.681933
1_4366207	core	C	Ancestral	Zt09_TU_1_01536	+	966	Background_genes	0.681933
1_4378839	core	A	Derived	Zt09_TU_1_01542	-	370	Background_genes	-0.298386
1_4378839	core	G	Ancestral	Zt09_TU_1_01542	-	370	Background_genes	0.298386
1_4415522	core	C	Ancestral	Zt09_TU_1_01554	-	-103	Background_genes	-0.529912
1_4415522	core	A	Derived	Zt09_TU_1_01554	-	-103	Background_genes	0.529912
1_4428696	core	T	Derived	Zt09_TU_1_01558	+	843	Background_genes	-0.639324
1_4428696	core	C	Ancestral	Zt09_TU_1_01558	+	843	Background_genes	0.639324
1_4440819	core	A	Derived	Zt09_TU_1_01563	-	2271	CWDE	-0.456489
1_4440819	core	G	Ancestral	Zt09_TU_1_01563	-	2271	CWDE	0.456489
1_4442863	core	C	Derived	Zt09_TU_1_01565	+	-3056	Background_genes	0.260233
1_4442863	core	G	Ancestral	Zt09_TU_1_01565	+	-3056	Background_genes	-0.260233
1_4443892	core	C	Derived	Zt09_TU_1_01563	-	-802	CWDE	0.325654
1_4443892	core	T	Ancestral	Zt09_TU_1_01563	-	-802	CWDE	-0.325654
1_4446999	core	A	Derived	Zt09_TU_1_01566	+	-518	Background_genes	0.279597
1_4446999	core	C	Ancestral	Zt09_TU_1_01566	+	-518	Background_genes	-0.279597
1_4452526	core	A	Ancestral	Zt09_TU_1_01567	-	-3329	Background_genes	-0.396181
1_4452526	core	G	Derived	Zt09_TU_1_01567	-	-3329	Background_genes	0.396181
1_4460375	core	A	Derived	Zt09_TU_1_01570	+	2880	CWDE	-0.337284
1_4460375	core	G	Ancestral	Zt09_TU_1_01570	+	2880	CWDE	0.337284
1_4462726	core	C	Derived	Zt09_TU_1_01571	-	1203	Background_genes	-0.666442
1_4462726	core	A	Ancestral	Zt09_TU_1_01571	-	1203	Background_genes	0.666442
1_4470599	core	A	Ancestral	Zt09_TU_1_01574	+	1215	Background_genes	0.500877
1_4470599	core	G	Derived	Zt09_TU_1_01574	+	1215	Background_genes	-0.500877
1_4567193	core	C	Ancestral	Zt09_TU_1_01602	-	736	Background_genes	0.49905
1_4567193	core	G	Derived	Zt09_TU_1_01602	-	736	Background_genes	-0.49905
1_4573709	core	G	Ancestral	Zt09_TU_1_01604	-	1165	Background_genes	0.648392
1_4573709	core	A	Derived	Zt09_TU_1_01604	-	1165	Background_genes	-0.648392
1_4580701	core	T	Derived	Zt09_TU_1_01606	-	-410	CWDE	0.286031
1_4580701	core	C	Ancestral	Zt09_TU_1_01606	-	-410	CWDE	-0.286031
1_4589400	core	C	Ancestral	Zt09_TU_1_01608	+	1547	Background_genes	0.471365
1_4589400	core	T	Derived	Zt09_TU_1_01608	+	1547	Background_genes	-0.471365
1_4589687	core	G	Ancestral	Zt09_TU_1_01609	-	691	In_planta_highexpression	0.502329
1_4589687	core	A	Derived	Zt09_TU_1_01609	-	691	In_planta_highexpression	-0.502329
1_4613111	core	G	Derived	Zt09_TU_1_01615	+	613	Background_genes	0.324475
1_4613111	core	C	Ancestral	Zt09_TU_1_01615	+	613	Background_genes	-0.324475
1_4631560	core	A	Ancestral	Zt09_TU_1_01623	-	453	Background_genes	0.635221
1_4631560	core	G	Derived	Zt09_TU_1_01623	-	453	Background_genes	-0.635221
1_4635708	core	A	Derived	Zt09_TU_1_01625	-	-1090	Background_genes	-0.413804
1_4635708	core	G	Ancestral	Zt09_TU_1_01625	-	-1090	Background_genes	0.413804
1_4639299	core	T	Derived	Zt09_TU_1_01627	+	1255	Background_genes	-0.828686
1_4639299	core	A	Ancestral	Zt09_TU_1_01627	+	1255	Background_genes	0.828686
1_4644534	core	A	Derived	Zt09_TU_1_01630	+	-522	Background_genes	-0.509264
1_4644534	core	G	Ancestral	Zt09_TU_1_01630	+	-522	Background_genes	0.509264
1_4673234	core	C	Derived	Zt09_TU_1_01641	-	1299	Background_genes	-0.489944
1_4673234	core	T	Ancestral	Zt09_TU_1_01641	-	1299	Background_genes	0.489944
1_4693007	core	T	Ancestral	Zt09_TU_1_01648	-	679	MFS	0.44127
1_4693007	core	G	Derived	Zt09_TU_1_01648	-	679	MFS	-0.44127
1_4705332	core	T	Ancestral	Zt09_TU_1_01653	+	925	Background_genes	0.69241
1_4705332	core	C	Derived	Zt09_TU_1_01653	+	925	Background_genes	-0.69241
1_4705901	core	A	Ancestral	Zt09_TU_1_01654	-	316	Background_genes	0.532668
1_4705901	core	G	Derived	Zt09_TU_1_01654	-	316	Background_genes	-0.532668
1_4708338	core	A	Ancestral	Zt09_TU_1_01655	+	997	Background_genes	0.469316
1_4708338	core	G	Derived	Zt09_TU_1_01655	+	997	Background_genes	-0.469316
1_4708434	core	T	Ancestral	Zt09_TU_1_01656	+	-662	Background_genes	0.307694
1_4708434	core	C	Derived	Zt09_TU_1_01656	+	-662	Background_genes	-0.307694
1_4712861	core	T	Ancestral	Zt09_TU_1_01658	-	14	Background_genes	-0.298491
1_4712861	core	C	Derived	Zt09_TU_1_01658	-	14	Background_genes	0.298491
1_4715333	core	T	Derived	Zt09_TU_1_01659	+	2051	Background_genes	-0.353072
1_4715333	core	C	Ancestral	Zt09_TU_1_01659	+	2051	Background_genes	0.353072
1_4717070	core	T	Derived	Zt09_TU_1_01660	-	107	Background_genes	-0.545973
1_4717070	core	G	Ancestral	Zt09_TU_1_01660	-	107	Background_genes	0.545973
1_4717378	core	A	Derived	Zt09_TU_1_01660	-	-201	Background_genes	-0.343217
1_4717378	core	G	Ancestral	Zt09_TU_1_01660	-	-201	Background_genes	0.343217
1_4721498	core	G	Derived	Zt09_TU_1_01665	+	-3211	Background_genes	0.593702
1_4721498	core	A	Ancestral	Zt09_TU_1_01665	+	-3211	Background_genes	-0.593702
1_4726099	core	C	Ancestral	Zt09_TU_1_01667	-	2117	Background_genes	0.427247
1_4726099	core	A	Derived	Zt09_TU_1_01667	-	2117	Background_genes	-0.427247
1_4727615	core	T	Ancestral	Zt09_TU_1_01666	-	-501	In_planta_highexpression	0.307468
1_4727615	core	C	Derived	Zt09_TU_1_01666	-	-501	In_planta_highexpression	-0.307468
1_4738289	core	T	Derived	Zt09_TU_1_01671	+	1207	Background_genes	-0.338478
1_4738289	core	C	Ancestral	Zt09_TU_1_01671	+	1207	Background_genes	0.338478
1_4748576	core	C	Ancestral	Zt09_TU_1_01677	+	-556	CWDE	0.598692
1_4748576	core	T	Derived	Zt09_TU_1_01677	+	-556	CWDE	-0.598692
1_4753534	core	A	Derived	Zt09_TU_1_01680	-	4245	CWDE	0.430602
1_4753534	core	C	Ancestral	Zt09_TU_1_01680	-	4245	CWDE	-0.430602
1_4754726	core	T	Ancestral	Zt09_TU_1_01679	+	1164	Background_genes	0.625223
1_4754726	core	C	Derived	Zt09_TU_1_01679	+	1164	Background_genes	-0.625223
1_4768702	core	C	Ancestral	Zt09_TU_1_01682	+	4458	Background_genes	0.273231
1_4768702	core	T	Derived	Zt09_TU_1_01682	+	4458	Background_genes	-0.273231
1_4776811	core	T	Derived	Zt09_TU_1_01689	+	181	Background_genes	-0.61086
1_4776811	core	G	Ancestral	Zt09_TU_1_01689	+	181	Background_genes	0.61086
1_4778632	core	A	Derived	Zt09_TU_1_01688	-	-3416	Background_genes	0.373919
1_4778632	core	G	Ancestral	Zt09_TU_1_01688	-	-3416	Background_genes	-0.373919
1_4778654	core	G	Derived	Zt09_TU_1_01690	-	852	Background_genes	-0.356585
1_4778654	core	A	Ancestral	Zt09_TU_1_01690	-	852	Background_genes	0.356585
1_4794162	core	C	Ancestral	Zt09_TU_1_01697	+	1167	Background_genes	0.504763
1_4794162	core	T	Derived	Zt09_TU_1_01697	+	1167	Background_genes	-0.504763
1_4814737	core	T	Ancestral	Zt09_TU_1_01704	+	2045	Background_genes	0.355551
1_4814737	core	C	Derived	Zt09_TU_1_01704	+	2045	Background_genes	-0.355551
1_4819142	core	A	Derived	Zt09_TU_1_01707	-	867	Background_genes	-0.379693
1_4819142	core	G	Ancestral	Zt09_TU_1_01707	-	867	Background_genes	0.379693
1_4820868	core	G	Derived	Zt09_TU_1_01708	+	233	Background_genes	0.336698
1_4820868	core	C	Ancestral	Zt09_TU_1_01708	+	233	Background_genes	-0.336698
1_4821222	core	A	Ancestral	Zt09_TU_1_01708	+	587	Background_genes	0.384059
1_4821222	core	G	Derived	Zt09_TU_1_01708	+	587	Background_genes	-0.384059
1_4838317	core	G	Ancestral	Zt09_TU_1_01715	-	329	Background_genes	0.303334
1_4838317	core	A	Derived	Zt09_TU_1_01715	-	329	Background_genes	-0.303334
1_4868267	core	C	Ancestral	Zt09_TU_1_01725	+	439	Background_genes	0.325862
1_4868267	core	T	Derived	Zt09_TU_1_01725	+	439	Background_genes	-0.325862
1_4898339	core	G	Derived	Zt09_TU_1_01736	-	620	Background_genes	-0.562448
1_4898339	core	A	Ancestral	Zt09_TU_1_01736	-	620	Background_genes	0.562448
1_4899545	core	G	Derived	Zt09_TU_1_01738	+	-850	Background_genes	0.267607
1_4899545	core	C	Ancestral	Zt09_TU_1_01738	+	-850	Background_genes	-0.267607
1_4901876	core	A	Ancestral	Zt09_TU_1_01739	+	-1427	Background_genes	-0.393429
1_4901876	core	G	Derived	Zt09_TU_1_01739	+	-1427	Background_genes	0.393429
1_4932423	core	C	Derived	Zt09_TU_1_01742	+	1006	MFS	-0.370071
1_4932423	core	A	Ancestral	Zt09_TU_1_01742	+	1006	MFS	0.370071
1_4936037	core	G	Ancestral	Zt09_TU_1_01744	-	1091	Background_genes	0.302171
1_4936037	core	A	Derived	Zt09_TU_1_01744	-	1091	Background_genes	-0.302171
1_4939755	core	A	Ancestral	Zt09_TU_1_01746	+	-248	Background_genes	0.442011
1_4939755	core	C	Derived	Zt09_TU_1_01746	+	-248	Background_genes	-0.442011
1_4953627	core	G	Derived	Zt09_TU_1_01753	+	149	Background_genes	-0.380441
1_4953627	core	C	Ancestral	Zt09_TU_1_01753	+	149	Background_genes	0.380441
1_4983250	core	G	Derived	Zt09_TU_1_01763	+	544	Background_genes	-0.5518
1_4983250	core	A	Ancestral	Zt09_TU_1_01763	+	544	Background_genes	0.5518
1_4986471	core	T	Derived	Zt09_TU_1_01764	+	1554	Background_genes	0.360015
1_4986471	core	C	Ancestral	Zt09_TU_1_01764	+	1554	Background_genes	-0.360015
1_5002294	core	C	Derived	Zt09_TU_1_01768	+	2975	Background_genes	-0.605427
1_5002294	core	T	Ancestral	Zt09_TU_1_01768	+	2975	Background_genes	0.605427
1_5028034	core	A	Derived	Zt09_TU_1_01780	-	2551	CWDE	-0.326434
1_5028034	core	C	Ancestral	Zt09_TU_1_01780	-	2551	CWDE	0.326434
1_5077555	core	C	Derived	Zt09_TU_1_01791	-	-224	CWDE	0.558238
1_5077555	core	G	Ancestral	Zt09_TU_1_01791	-	-224	CWDE	-0.558238
1_5091479	core	G	Derived	Zt09_TU_1_01796	+	1296	Background_genes	-0.462605
1_5091479	core	A	Ancestral	Zt09_TU_1_01796	+	1296	Background_genes	0.462605
1_5095527	core	T	Derived	Zt09_TU_1_01799	+	296	Background_genes	-0.580967
1_5095527	core	G	Ancestral	Zt09_TU_1_01799	+	296	Background_genes	0.580967
1_5096832	core	G	Ancestral	Zt09_TU_1_01800	-	1249	Background_genes	0.442878
1_5096832	core	A	Derived	Zt09_TU_1_01800	-	1249	Background_genes	-0.442878
1_5105816	core	T	Derived	Zt09_TU_1_01802	+	1104	Background_genes	-0.55632
1_5105816	core	C	Ancestral	Zt09_TU_1_01802	+	1104	Background_genes	0.55632
1_5116452	core	A	Derived	Zt09_TU_1_01806	-	3473	Background_genes	-0.551566
1_5116452	core	G	Ancestral	Zt09_TU_1_01806	-	3473	Background_genes	0.551566
1_5118180	core	C	Derived	Zt09_TU_1_01806	-	1745	Background_genes	-0.324258
1_5118180	core	T	Ancestral	Zt09_TU_1_01806	-	1745	Background_genes	0.324258
1_5119775	core	G	Ancestral	Zt09_TU_1_01807	-	2214	Background_genes	0.647248
1_5119775	core	A	Derived	Zt09_TU_1_01807	-	2214	Background_genes	-0.647248
1_5129831	core	A	Ancestral	Zt09_TU_1_01811	-	-13	Background_genes	0.312054
1_5129831	core	T	Derived	Zt09_TU_1_01811	-	-13	Background_genes	-0.312054
1_5136050	core	A	Ancestral	Zt09_TU_1_01814	+	725	Background_genes	0.774033
1_5136050	core	G	Derived	Zt09_TU_1_01814	+	725	Background_genes	-0.774033
1_5142343	core	C	Derived	Zt09_TU_1_01816	+	922	Background_genes	-0.707446
1_5142343	core	T	Ancestral	Zt09_TU_1_01816	+	922	Background_genes	0.707446
1_5148210	core	A	Derived	Zt09_TU_1_01819	-	1870	SM	-0.27052
1_5148210	core	G	Ancestral	Zt09_TU_1_01819	-	1870	SM	0.27052
1_5154413	core	T	Derived	Zt09_TU_1_01821	+	1953	Background_genes	-0.555715
1_5154413	core	C	Ancestral	Zt09_TU_1_01821	+	1953	Background_genes	0.555715
1_5155821	core	G	Derived	Zt09_TU_1_01822	-	713	Background_genes	-0.775351
1_5155821	core	A	Ancestral	Zt09_TU_1_01822	-	713	Background_genes	0.775351
1_5164106	core	A	Ancestral	Zt09_TU_1_01826	-	711	MFS	0.531066
1_5164106	core	G	Derived	Zt09_TU_1_01826	-	711	MFS	-0.531066
1_5169614	core	C	Derived	Zt09_TU_1_01828	+	2760	CWDE	-0.430785
1_5169614	core	A	Ancestral	Zt09_TU_1_01828	+	2760	CWDE	0.430785
1_5170576	core	T	Derived	Zt09_TU_1_01828	+	3722	CWDE	-0.265632
1_5170576	core	C	Ancestral	Zt09_TU_1_01828	+	3722	CWDE	0.265632
1_5182751	core	A	Ancestral	Zt09_TU_1_01833	-	1098	Background_genes	0.348463
1_5182751	core	G	Derived	Zt09_TU_1_01833	-	1098	Background_genes	-0.348463
1_5188234	core	C	Derived	Zt09_TU_1_01836	-	590	Background_genes	-0.255971
1_5188234	core	G	Ancestral	Zt09_TU_1_01836	-	590	Background_genes	0.255971
1_5188480	core	C	Ancestral	Zt09_TU_1_01835	+	2793	Background_genes	-0.270596
1_5188480	core	T	Derived	Zt09_TU_1_01835	+	2793	Background_genes	0.270596
1_5192734	core	A	Derived	Zt09_TU_1_01837	-	-243	Background_genes	0.273353
1_5237648	core	A	Derived	Zt09_TU_1_01844	-	833	Background_genes	-0.681316
1_5237648	core	G	Ancestral	Zt09_TU_1_01844	-	833	Background_genes	0.681316
1_5238048	core	G	Derived	Zt09_TU_1_01845	+	-708	Background_genes	-0.290068
1_5238048	core	A	Ancestral	Zt09_TU_1_01845	+	-708	Background_genes	0.290068
1_5239605	core	C	Derived	Zt09_TU_1_01844	-	-1124	Background_genes	-0.301412
1_5239605	core	T	Ancestral	Zt09_TU_1_01844	-	-1124	Background_genes	0.301412
1_5248932	core	C	Derived	Zt09_TU_1_01846	-	268	Background_genes	-0.293807
1_5248932	core	T	Ancestral	Zt09_TU_1_01846	-	268	Background_genes	0.293807
1_5258974	core	C	Derived	Zt09_TU_1_01855	+	-3839	Background_genes	0.318551
1_5258974	core	G	Ancestral	Zt09_TU_1_01855	+	-3839	Background_genes	-0.318551
1_5260287	core	G	Derived	Zt09_TU_1_01853	+	686	Background_genes	-0.389275
1_5260287	core	A	Ancestral	Zt09_TU_1_01853	+	686	Background_genes	0.389275
1_5264338	core	T	Derived	Zt09_TU_1_01855	+	1525	Background_genes	-0.348351
1_5264338	core	C	Ancestral	Zt09_TU_1_01855	+	1525	Background_genes	0.348351
1_5293157	core	T	Ancestral	Zt09_TU_1_01868	+	767	CWDE	0.279378
1_5293157	core	A	Derived	Zt09_TU_1_01868	+	767	CWDE	-0.279378
1_5296944	core	A	Ancestral	Zt09_TU_1_01870	-	2751	MFS	0.265196
1_5296944	core	G	Derived	Zt09_TU_1_01870	-	2751	MFS	-0.265196
1_5329204	core	G	Derived	Zt09_TU_1_01879	-	-921	Background_genes	-0.245797
1_5329204	core	T	Ancestral	Zt09_TU_1_01879	-	-921	Background_genes	0.245797
1_5342851	core	G	Derived	Zt09_TU_1_01883	+	4078	Background_genes	0.250733
1_5342851	core	A	Ancestral	Zt09_TU_1_01883	+	4078	Background_genes	-0.250733
1_5342955	core	T	Derived	Zt09_TU_1_01885	+	1661	Background_genes	-0.315502
1_5342955	core	C	Ancestral	Zt09_TU_1_01885	+	1661	Background_genes	0.315502
1_5350342	core	A	Ancestral	Zt09_TU_1_01889	+	-3138	Background_genes	-0.321874
1_5350342	core	G	Derived	Zt09_TU_1_01889	+	-3138	Background_genes	0.321874
1_5359647	core	T	Derived	Zt09_TU_1_01892	+	1344	Background_genes	-0.717585
1_5359647	core	C	Ancestral	Zt09_TU_1_01892	+	1344	Background_genes	0.717585
1_5364195	core	A	Ancestral	Zt09_TU_1_01895	+	246	Background_genes	0.416859
1_5364195	core	G	Derived	Zt09_TU_1_01895	+	246	Background_genes	-0.416859
1_5372865	core	A	Derived	Zt09_TU_1_01899	+	1323	Background_genes	-0.398633
1_5372865	core	C	Ancestral	Zt09_TU_1_01899	+	1323	Background_genes	0.398633
1_5381599	core	A	Derived	Zt09_TU_1_01901	-	1403	Background_genes	-0.292355
1_5381599	core	G	Ancestral	Zt09_TU_1_01901	-	1403	Background_genes	0.292355
1_5383925	core	G	Derived	Zt09_TU_1_01902	-	383	Background_genes	-0.377181
1_5383925	core	A	Ancestral	Zt09_TU_1_01902	-	383	Background_genes	0.377181
1_5384310	core	T	Ancestral	Zt09_TU_1_01902	-	-2	Background_genes	0.338093
1_5384310	core	G	Derived	Zt09_TU_1_01902	-	-2	Background_genes	-0.338093
1_5391025	core	C	Derived	Zt09_TU_1_01906	-	780	Background_genes	-0.54958
1_5391025	core	A	Ancestral	Zt09_TU_1_01906	-	780	Background_genes	0.54958
1_5391807	core	G	Derived	Zt09_TU_1_01906	-	-2	Background_genes	-0.374961
1_5391807	core	T	Ancestral	Zt09_TU_1_01906	-	-2	Background_genes	0.374961
1_5394889	core	C	Derived	Zt09_TU_1_01911	+	-4270	Background_genes	0.389901
1_5394889	core	T	Ancestral	Zt09_TU_1_01911	+	-4270	Background_genes	-0.389901
1_5397610	core	T	Derived	Zt09_TU_1_01910	+	227	Background_genes	0.675984
1_5397610	core	C	Ancestral	Zt09_TU_1_01910	+	227	Background_genes	-0.675984
1_5409244	core	A	Derived	Zt09_TU_1_01915	-	629	Background_genes	-0.536729
1_5409244	core	G	Ancestral	Zt09_TU_1_01915	-	629	Background_genes	0.536729
1_5414481	core	C	Derived	Zt09_TU_1_01917	-	2559	Background_genes	-0.416059
1_5414481	core	G	Ancestral	Zt09_TU_1_01917	-	2559	Background_genes	0.416059
1_5423663	core	G	Derived	Zt09_TU_1_01920	+	636	Background_genes	-0.540287
1_5423663	core	A	Ancestral	Zt09_TU_1_01920	+	636	Background_genes	0.540287
1_5424408	core	T	Derived	Zt09_TU_1_01921	-	846	CWDE	-0.54111
1_5424408	core	C	Ancestral	Zt09_TU_1_01921	-	846	CWDE	0.54111
1_5433545	core	A	Derived	Zt09_TU_1_01924	+	752	Background_genes	-0.43774
1_5433545	core	G	Ancestral	Zt09_TU_1_01924	+	752	Background_genes	0.43774
1_5469836	core	T	Derived	Zt09_TU_1_01936	+	-187	Background_genes	-0.313931
1_5469836	core	C	Ancestral	Zt09_TU_1_01936	+	-187	Background_genes	0.313931
1_5490718	core	T	Derived	Zt09_TU_1_01946	-	-285	Background_genes	0.483421
1_5490718	core	C	Ancestral	Zt09_TU_1_01946	-	-285	Background_genes	-0.483421
1_5492114	core	T	Ancestral	Zt09_TU_1_01947	-	115	Background_genes	0.547514
1_5492114	core	A	Derived	Zt09_TU_1_01947	-	115	Background_genes	-0.547514
1_5492803	core	G	Derived	Zt09_TU_1_01948	+	229	Background_genes	-0.271528
1_5492803	core	A	Ancestral	Zt09_TU_1_01948	+	229	Background_genes	0.271528
1_5493648	core	A	Derived	Zt09_TU_1_01948	+	1074	Background_genes	-0.709058
1_5493648	core	C	Ancestral	Zt09_TU_1_01948	+	1074	Background_genes	0.709058
1_5494118	core	A	Derived	Zt09_TU_1_01948	+	1544	Background_genes	-0.257891
1_5494118	core	G	Ancestral	Zt09_TU_1_01948	+	1544	Background_genes	0.257891
1_5496417	core	A	Derived	Zt09_TU_1_01951	-	3758	Background_genes	0.285428
1_5496417	core	G	Ancestral	Zt09_TU_1_01951	-	3758	Background_genes	-0.285428
1_5496638	core	G	Derived	Zt09_TU_1_01949	-	334	Background_genes	-0.364554
1_5496638	core	A	Ancestral	Zt09_TU_1_01949	-	334	Background_genes	0.364554
1_5506372	core	G	Ancestral	Zt09_TU_1_01955	+	1123	Background_genes	0.356456
1_5506372	core	A	Derived	Zt09_TU_1_01955	+	1123	Background_genes	-0.356456
1_5509670	core	T	Derived	Zt09_TU_1_01956	+	2199	Background_genes	-0.782842
1_5509670	core	C	Ancestral	Zt09_TU_1_01956	+	2199	Background_genes	0.782842
1_5530528	core	T	Derived	Zt09_TU_1_01963	-	1676	MFS	-0.452925
1_5530528	core	G	Ancestral	Zt09_TU_1_01963	-	1676	MFS	0.452925
1_5535986	core	A	Derived	Zt09_TU_1_01964	+	1007	Background_genes	-0.775557
1_5535986	core	G	Ancestral	Zt09_TU_1_01964	+	1007	Background_genes	0.775557
1_5557486	core	T	Ancestral	Zt09_TU_1_01969	+	-213	Background_genes	0.253095
1_5557486	core	A	Derived	Zt09_TU_1_01969	+	-213	Background_genes	-0.253095
1_5558316	core	T	Derived	Zt09_TU_1_01969	+	617	Background_genes	-0.680436
1_5558316	core	G	Ancestral	Zt09_TU_1_01969	+	617	Background_genes	0.680436
1_5560730	core	C	Derived	Zt09_TU_1_01970	-	-579	Background_genes	-0.682561
1_5560730	core	T	Ancestral	Zt09_TU_1_01970	-	-579	Background_genes	0.682561
1_5560790	core	A	Derived	Zt09_TU_1_01971	-	416	Background_genes	-0.673957
1_5560790	core	G	Ancestral	Zt09_TU_1_01971	-	416	Background_genes	0.673957
1_5567766	core	A	Derived	Zt09_TU_1_01974	+	782	MFS	-0.358855
1_5567766	core	G	Ancestral	Zt09_TU_1_01974	+	782	MFS	0.358855
1_5567982	core	G	Derived	Zt09_TU_1_01973	-	-1469	Background_genes	0.434274
1_5567982	core	A	Ancestral	Zt09_TU_1_01973	-	-1469	Background_genes	-0.434274
1_5571542	core	A	Derived	Zt09_TU_1_01975	+	1581	Background_genes	-0.498849
1_5571542	core	G	Ancestral	Zt09_TU_1_01975	+	1581	Background_genes	0.498849
1_5573605	core	A	Ancestral	Zt09_TU_1_01976	-	704	Background_genes	0.405406
1_5573605	core	G	Derived	Zt09_TU_1_01976	-	704	Background_genes	-0.405406
1_5578372	core	A	Derived	Zt09_TU_1_01978	-	560	MFS	-0.520986
1_5578372	core	G	Ancestral	Zt09_TU_1_01978	-	560	MFS	0.520986
1_5580573	core	G	Derived	Zt09_TU_1_01978	-	-1641	MFS	-0.302091
1_5580573	core	A	Ancestral	Zt09_TU_1_01978	-	-1641	MFS	0.302091
1_5590822	core	T	Derived	Zt09_TU_1_01981	+	542	Background_genes	-0.268925
1_5590822	core	C	Ancestral	Zt09_TU_1_01981	+	542	Background_genes	0.268925
1_5592905	core	T	Derived	Zt09_TU_1_01982	-	1392	Background_genes	-0.288928
1_5592905	core	G	Ancestral	Zt09_TU_1_01982	-	1392	Background_genes	0.288928
1_5599904	core	A	Derived	Zt09_TU_1_01984	-	869	Background_genes	-0.683255
1_5599904	core	G	Ancestral	Zt09_TU_1_01984	-	869	Background_genes	0.683255
1_5606590	core	G	Derived	Zt09_TU_1_01987	-	938	Background_genes	-0.291952
1_5606590	core	A	Ancestral	Zt09_TU_1_01987	-	938	Background_genes	0.291952
1_5611375	core	T	Derived	Zt09_TU_1_01989	+	1186	Background_genes	-0.607487
1_5611375	core	C	Ancestral	Zt09_TU_1_01989	+	1186	Background_genes	0.607487
1_5612958	core	G	Derived	Zt09_TU_1_01990	-	483	Background_genes	-0.592478
1_5612958	core	C	Ancestral	Zt09_TU_1_01990	-	483	Background_genes	0.592478
1_5620396	core	G	Ancestral	Zt09_TU_1_01992	-	824	MFS	0.270241
1_5620396	core	A	Derived	Zt09_TU_1_01992	-	824	MFS	-0.270241
1_5647593	core	G	Ancestral	Zt09_TU_1_02004	+	-4619	In_planta_highexpression	-0.294936
1_5647593	core	A	Derived	Zt09_TU_1_02004	+	-4619	In_planta_highexpression	0.294936
1_5671909	core	A	Derived	Zt09_TU_1_02014	-	2502	Background_genes	0.25346
1_5671909	core	G	Ancestral	Zt09_TU_1_02014	-	2502	Background_genes	-0.25346
1_5672050	core	T	Derived	Zt09_TU_1_02013	+	91	Background_genes	-0.332151
1_5672050	core	C	Ancestral	Zt09_TU_1_02013	+	91	Background_genes	0.332151
1_5673625	core	A	Derived	Zt09_TU_1_02013	+	1666	Background_genes	-0.855954
1_5673625	core	C	Ancestral	Zt09_TU_1_02013	+	1666	Background_genes	0.855954
1_5673830	core	G	Derived	Zt09_TU_1_02014	-	581	Background_genes	-0.682781
1_5673830	core	A	Ancestral	Zt09_TU_1_02014	-	581	Background_genes	0.682781
1_5701809	core	A	Ancestral	Zt09_TU_1_02025	+	1611	In_planta_highexpression	0.43544
1_5701809	core	C	Derived	Zt09_TU_1_02025	+	1611	In_planta_highexpression	-0.43544
1_5701995	core	G	Derived	Zt09_TU_1_02026	+	-266	Background_genes	-0.314662
1_5701995	core	A	Ancestral	Zt09_TU_1_02026	+	-266	Background_genes	0.314662
1_5730044	core	C	Derived	Zt09_TU_1_02035	+	2072	Background_genes	-0.527826
1_5730044	core	T	Ancestral	Zt09_TU_1_02035	+	2072	Background_genes	0.527826
1_5747680	core	G	Ancestral	Zt09_TU_1_02042	-	-929	Background_genes	-0.450886
1_5747680	core	A	Derived	Zt09_TU_1_02042	-	-929	Background_genes	0.450886
1_5756410	core	A	Derived	Zt09_TU_1_02045	-	-176	Background_genes	-0.28002
1_5756410	core	C	Ancestral	Zt09_TU_1_02045	-	-176	Background_genes	0.28002
1_5757445	core	A	Derived	Zt09_TU_1_02046	-	523	Background_genes	-0.367278
1_5757445	core	G	Ancestral	Zt09_TU_1_02046	-	523	Background_genes	0.367278
1_5771130	core	G	Ancestral	Zt09_TU_1_02049	+	903	Background_genes	0.67237
1_5771130	core	C	Derived	Zt09_TU_1_02049	+	903	Background_genes	-0.67237
1_5799580	core	T	Ancestral	Zt09_TU_1_02057	+	1440	Background_genes	0.281891
1_5799580	core	A	Derived	Zt09_TU_1_02057	+	1440	Background_genes	-0.281891
1_5816330	core	A	Ancestral	Zt09_TU_1_02063	+	505	Background_genes	0.549701
1_5816330	core	G	Derived	Zt09_TU_1_02063	+	505	Background_genes	-0.549701
1_5824019	core	T	Derived	Zt09_TU_1_02067	+	149	Background_genes	-0.761016
1_5824019	core	C	Ancestral	Zt09_TU_1_02067	+	149	Background_genes	0.761016
1_5824684	core	C	Derived	Zt09_TU_1_02066	-	-1114	Background_genes	-0.433331
1_5824684	core	T	Ancestral	Zt09_TU_1_02066	-	-1114	Background_genes	0.433331
1_5836619	core	T	Ancestral	Zt09_TU_1_02073	-	83	Background_genes	0.62499
1_5836619	core	C	Derived	Zt09_TU_1_02073	-	83	Background_genes	-0.62499
1_5839701	core	A	Derived	Zt09_TU_1_02074	+	2707	Background_genes	-0.585574
1_5839701	core	C	Ancestral	Zt09_TU_1_02074	+	2707	Background_genes	0.585574
1_5842814	core	G	Derived	Zt09_TU_1_02076	+	-272	Background_genes	0.315852
1_5842814	core	A	Ancestral	Zt09_TU_1_02076	+	-272	Background_genes	-0.315852
1_5857340	core	C	Ancestral	Zt09_TU_1_02080	-	2006	Background_genes	0.575285
1_5857340	core	G	Derived	Zt09_TU_1_02080	-	2006	Background_genes	-0.575285
1_5861307	core	A	Derived	Zt09_TU_1_02081	+	1254	Background_genes	0.312776
1_5861307	core	G	Ancestral	Zt09_TU_1_02081	+	1254	Background_genes	-0.312776
1_5878607	core	A	Ancestral	Zt09_TU_1_02086	-	1061	Background_genes	0.530382
1_5878607	core	G	Derived	Zt09_TU_1_02086	-	1061	Background_genes	-0.530382
1_5896351	core	C	Ancestral	Zt09_TU_1_02088	-	935	Background_genes	0.284632
1_5896351	core	T	Derived	Zt09_TU_1_02088	-	935	Background_genes	-0.284632
1_5903216	core	T	Derived	Zt09_TU_1_02089	-	-4304	Effector	-0.389411
1_5903216	core	C	Ancestral	Zt09_TU_1_02089	-	-4304	Effector	0.389411
1_5904716	core	G	Derived	Zt09_TU_1_02092	-	977	Background_genes	-0.340531
1_5904716	core	A	Ancestral	Zt09_TU_1_02092	-	977	Background_genes	0.340531
1_5907117	core	T	Derived	Zt09_TU_1_02093	-	223	Background_genes	-0.369595
1_5907117	core	C	Ancestral	Zt09_TU_1_02093	-	223	Background_genes	0.369595
1_5930996	core	C	Ancestral	Zt09_TU_1_02100	-	675	Background_genes	0.364171
1_5930996	core	T	Derived	Zt09_TU_1_02100	-	675	Background_genes	-0.364171
10_59095	core	T	Derived	Zt09_TU_10_00014	-	494	Background_genes	-0.264094
10_59095	core	C	Ancestral	Zt09_TU_10_00014	-	494	Background_genes	0.264094
10_69337	core	T	Ancestral	Zt09_TU_10_00020	+	-418	Background_genes	-0.302044
10_69337	core	C	Derived	Zt09_TU_10_00020	+	-418	Background_genes	0.302044
10_71770	core	C	Derived	Zt09_TU_10_00021	+	209	Background_genes	-0.528431
10_71770	core	T	Ancestral	Zt09_TU_10_00021	+	209	Background_genes	0.528431
10_72248	core	A	Derived	Zt09_TU_10_00021	+	687	Background_genes	-0.34144
10_72248	core	T	Ancestral	Zt09_TU_10_00021	+	687	Background_genes	0.34144
10_74498	core	G	Ancestral	Zt09_TU_10_00023	+	-800	Background_genes	0.397325
10_74498	core	A	Derived	Zt09_TU_10_00023	+	-800	Background_genes	-0.397325
10_77271	core	C	Ancestral	Zt09_TU_10_00023	+	1973	Background_genes	0.524547
10_77271	core	T	Derived	Zt09_TU_10_00023	+	1973	Background_genes	-0.524547
10_129003	core	G	Derived	Zt09_TU_10_00039	-	-1068	Background_genes	0.291898
10_129003	core	C	Ancestral	Zt09_TU_10_00039	-	-1068	Background_genes	-0.291898
10_152968	core	G	Derived	Zt09_TU_10_00048	+	1492	Background_genes	-0.656307
10_152968	core	C	Ancestral	Zt09_TU_10_00048	+	1492	Background_genes	0.656307
10_161427	core	T	Derived	Zt09_TU_10_00051	+	1503	Background_genes	-0.652832
10_161427	core	C	Ancestral	Zt09_TU_10_00051	+	1503	Background_genes	0.652832
10_164725	core	G	Derived	Zt09_TU_10_00053	+	1179	Background_genes	-0.454209
10_164725	core	A	Ancestral	Zt09_TU_10_00053	+	1179	Background_genes	0.454209
10_168841	core	C	Derived	Zt09_TU_10_00055	-	779	Background_genes	-0.37841
10_201750	core	T	Derived	Zt09_TU_10_00064	-	-324	Background_genes	0.334652
10_203128	core	G	Derived	Zt09_TU_10_00065	+	903	Background_genes	-0.280345
10_203128	core	A	Ancestral	Zt09_TU_10_00065	+	903	Background_genes	0.280345
10_204808	core	G	Ancestral	Zt09_TU_10_00066	-	855	Background_genes	0.533922
10_204808	core	T	Derived	Zt09_TU_10_00066	-	855	Background_genes	-0.533922
10_207380	core	A	Derived	Zt09_TU_10_00067	+	1312	Background_genes	-0.424218
10_207380	core	G	Ancestral	Zt09_TU_10_00067	+	1312	Background_genes	0.424218
10_211826	core	G	Ancestral	Zt09_TU_10_00068	+	3198	Background_genes	0.358403
10_211826	core	A	Derived	Zt09_TU_10_00068	+	3198	Background_genes	-0.358403
10_217662	core	A	Derived	Zt09_TU_10_00070	+	1779	Background_genes	-0.420253
10_217662	core	G	Ancestral	Zt09_TU_10_00070	+	1779	Background_genes	0.420253
10_218436	core	C	Ancestral	Zt09_TU_10_00070	+	2553	Background_genes	0.339002
10_218436	core	A	Derived	Zt09_TU_10_00070	+	2553	Background_genes	-0.339002
10_222958	core	C	Derived	Zt09_TU_10_00072	-	107	Background_genes	-0.604722
10_222958	core	T	Ancestral	Zt09_TU_10_00072	-	107	Background_genes	0.604722
10_226471	core	T	Ancestral	Zt09_TU_10_00073	-	-142	Background_genes	0.509864
10_226471	core	A	Derived	Zt09_TU_10_00073	-	-142	Background_genes	-0.509864
10_227124	core	T	Ancestral	Zt09_TU_10_00074	+	143	Background_genes	0.276244
10_227124	core	C	Derived	Zt09_TU_10_00074	+	143	Background_genes	-0.276244
10_228210	core	A	Ancestral	Zt09_TU_10_00074	+	1229	Background_genes	0.709026
10_228210	core	T	Derived	Zt09_TU_10_00074	+	1229	Background_genes	-0.709026
10_228662	core	T	Ancestral	Zt09_TU_10_00075	-	740	Background_genes	0.519022
10_228662	core	A	Derived	Zt09_TU_10_00075	-	740	Background_genes	-0.519022
10_232467	core	A	Derived	Zt09_TU_10_00077	-	1652	Background_genes	-0.60112
10_232467	core	G	Ancestral	Zt09_TU_10_00077	-	1652	Background_genes	0.60112
10_233208	core	T	Derived	Zt09_TU_10_00077	-	911	Background_genes	-0.285549
10_233208	core	C	Ancestral	Zt09_TU_10_00077	-	911	Background_genes	0.285549
10_235314	core	T	Ancestral	Zt09_TU_10_00078	+	128	Background_genes	0.289274
10_235314	core	C	Derived	Zt09_TU_10_00078	+	128	Background_genes	-0.289274
10_255995	core	C	Derived	Zt09_TU_10_00085	-	-1724	MFS	0.320138
10_255995	core	A	Ancestral	Zt09_TU_10_00085	-	-1724	MFS	-0.320138
10_268023	core	C	Ancestral	Zt09_TU_10_00091	-	1216	CWDE	0.568952
10_268023	core	A	Derived	Zt09_TU_10_00091	-	1216	CWDE	-0.568952
10_272297	core	C	Derived	Zt09_TU_10_00094	-	3583	Background_genes	-0.461099
10_272297	core	G	Ancestral	Zt09_TU_10_00094	-	3583	Background_genes	0.461099
10_287012	core	G	Derived	Zt09_TU_10_00097	+	-388	Background_genes	-0.340791
10_287012	core	T	Ancestral	Zt09_TU_10_00097	+	-388	Background_genes	0.340791
10_293837	core	A	Ancestral	Zt09_TU_10_00099	+	3338	Background_genes	0.429022
10_293837	core	G	Derived	Zt09_TU_10_00099	+	3338	Background_genes	-0.429022
10_296692	core	G	Ancestral	Zt09_TU_10_00100	+	1667	Background_genes	0.587969
10_296692	core	A	Derived	Zt09_TU_10_00100	+	1667	Background_genes	-0.587969
10_302022	core	G	Ancestral	Zt09_TU_10_00104	+	-344	Background_genes	0.31906
10_302022	core	A	Derived	Zt09_TU_10_00104	+	-344	Background_genes	-0.31906
10_305856	core	A	Derived	Zt09_TU_10_00105	+	1334	Background_genes	-0.425296
10_305856	core	G	Ancestral	Zt09_TU_10_00105	+	1334	Background_genes	0.425296
10_310635	core	G	Derived	Zt09_TU_10_00107	+	199	Effector	-0.305491
10_310635	core	C	Ancestral	Zt09_TU_10_00107	+	199	Effector	0.305491
10_313392	core	A	Ancestral	Zt09_TU_10_00108	+	1828	Background_genes	0.700133
10_313392	core	T	Derived	Zt09_TU_10_00108	+	1828	Background_genes	-0.700133
10_315246	core	T	Derived	Zt09_TU_10_00109	+	735	Background_genes	-0.333764
10_315246	core	C	Ancestral	Zt09_TU_10_00109	+	735	Background_genes	0.333764
10_316636	core	C	Derived	Zt09_TU_10_00110	+	786	Background_genes	-0.441933
10_316636	core	G	Ancestral	Zt09_TU_10_00110	+	786	Background_genes	0.441933
10_333108	core	T	Derived	Zt09_TU_10_00114	+	380	CWDE	-0.457347
10_333108	core	C	Ancestral	Zt09_TU_10_00114	+	380	CWDE	0.457347
10_335973	core	A	Ancestral	Zt09_TU_10_00116	-	878	Background_genes	0.401119
10_335973	core	G	Derived	Zt09_TU_10_00116	-	878	Background_genes	-0.401119
10_336419	core	T	Derived	Zt09_TU_10_00116	-	432	Background_genes	-0.660816
10_336419	core	G	Ancestral	Zt09_TU_10_00116	-	432	Background_genes	0.660816
10_337544	core	C	Ancestral	Zt09_TU_10_00117	+	-584	Background_genes	0.342838
10_337544	core	G	Derived	Zt09_TU_10_00117	+	-584	Background_genes	-0.342838
10_339606	core	A	Derived	Zt09_TU_10_00117	+	1478	Background_genes	-0.320615
10_339606	core	G	Ancestral	Zt09_TU_10_00117	+	1478	Background_genes	0.320615
10_340713	core	C	Ancestral	Zt09_TU_10_00117	+	2585	Background_genes	0.639873
10_340713	core	A	Derived	Zt09_TU_10_00117	+	2585	Background_genes	-0.639873
10_344792	core	C	Ancestral	Zt09_TU_10_00119	+	2217	Background_genes	0.666447
10_344792	core	A	Derived	Zt09_TU_10_00119	+	2217	Background_genes	-0.666447
10_354128	core	T	Ancestral	Zt09_TU_10_00123	-	-372	Background_genes	0.369058
10_354128	core	A	Derived	Zt09_TU_10_00123	-	-372	Background_genes	-0.369058
10_380553	core	T	Derived	Zt09_TU_10_00131	-	-1755	Background_genes	0.371442
10_380553	core	C	Ancestral	Zt09_TU_10_00131	-	-1755	Background_genes	-0.371442
10_381128	core	A	Derived	Zt09_TU_10_00132	-	673	Background_genes	-0.744625
10_381128	core	G	Ancestral	Zt09_TU_10_00132	-	673	Background_genes	0.744625
10_386817	core	A	Ancestral	Zt09_TU_10_00135	-	455	Background_genes	0.273051
10_386817	core	G	Derived	Zt09_TU_10_00135	-	455	Background_genes	-0.273051
10_387099	core	G	Ancestral	Zt09_TU_10_00135	-	173	Background_genes	0.518585
10_387099	core	A	Derived	Zt09_TU_10_00135	-	173	Background_genes	-0.518585
10_393998	core	C	Derived	Zt09_TU_10_00139	+	673	Background_genes	-0.461563
10_393998	core	G	Ancestral	Zt09_TU_10_00139	+	673	Background_genes	0.461563
10_422156	core	G	Derived	Zt09_TU_10_00150	-	1018	Background_genes	-0.502895
10_422156	core	T	Ancestral	Zt09_TU_10_00150	-	1018	Background_genes	0.502895
10_427957	core	C	Ancestral	Zt09_TU_10_00153	+	467	Background_genes	-0.462734
10_427957	core	G	Derived	Zt09_TU_10_00153	+	467	Background_genes	0.462734
10_441383	core	G	Ancestral	Zt09_TU_10_00158	-	794	MFS	0.292283
10_441383	core	A	Derived	Zt09_TU_10_00158	-	794	MFS	-0.292283
10_442979	core	T	Derived	Zt09_TU_10_00159	-	816	Background_genes	-0.498786
10_442979	core	A	Ancestral	Zt09_TU_10_00159	-	816	Background_genes	0.498786
10_473714	core	C	Derived	Zt09_TU_10_00166	-	3547	Background_genes	-0.542643
10_473714	core	T	Ancestral	Zt09_TU_10_00166	-	3547	Background_genes	0.542643
10_480061	core	A	Derived	Zt09_TU_10_00167	+	219	Background_genes	-0.553964
10_480061	core	T	Ancestral	Zt09_TU_10_00167	+	219	Background_genes	0.553964
10_480692	core	T	Derived	Zt09_TU_10_00166	-	-3431	Background_genes	-0.409421
10_480692	core	G	Ancestral	Zt09_TU_10_00166	-	-3431	Background_genes	0.409421
10_498885	core	T	Derived	Zt09_TU_10_00172	+	920	Background_genes	-0.43832
10_498885	core	G	Ancestral	Zt09_TU_10_00172	+	920	Background_genes	0.43832
10_499097	core	C	Derived	Zt09_TU_10_00174	+	-2614	Background_genes	0.269515
10_499097	core	G	Ancestral	Zt09_TU_10_00174	+	-2614	Background_genes	-0.269515
10_511530	core	C	Ancestral	Zt09_TU_10_00176	+	4654	Background_genes	0.471567
10_511530	core	T	Derived	Zt09_TU_10_00176	+	4654	Background_genes	-0.471567
10_541513	core	G	Ancestral	Zt09_TU_10_00185	+	734	Effector	0.363358
10_541513	core	A	Derived	Zt09_TU_10_00185	+	734	Effector	-0.363358
10_542680	core	A	Ancestral	Zt09_TU_10_00187	-	3280	Background_genes	0.28301
10_542680	core	G	Derived	Zt09_TU_10_00187	-	3280	Background_genes	-0.28301
10_542867	core	G	Ancestral	Zt09_TU_10_00186	+	339	Effector	0.530512
10_542867	core	C	Derived	Zt09_TU_10_00186	+	339	Effector	-0.530512
10_544949	core	T	Derived	Zt09_TU_10_00187	-	1011	Background_genes	-0.806216
10_544949	core	C	Ancestral	Zt09_TU_10_00187	-	1011	Background_genes	0.806216
10_548536	core	G	Derived	Zt09_TU_10_00188	+	2249	Background_genes	0.586076
10_548536	core	A	Ancestral	Zt09_TU_10_00188	+	2249	Background_genes	-0.586076
10_556768	core	T	Derived	Zt09_TU_10_00192	+	2519	Background_genes	-0.354702
10_556768	core	C	Ancestral	Zt09_TU_10_00192	+	2519	Background_genes	0.354702
10_585632	core	C	Ancestral	Zt09_TU_10_00204	+	764	Background_genes	0.612516
10_585632	core	A	Derived	Zt09_TU_10_00204	+	764	Background_genes	-0.612516
10_588628	core	T	Ancestral	Zt09_TU_10_00206	+	202	CWDE	0.554047
10_588628	core	C	Derived	Zt09_TU_10_00206	+	202	CWDE	-0.554047
10_603466	core	A	Derived	Zt09_TU_10_00211	+	1118	Background_genes	0.330643
10_603466	core	C	Ancestral	Zt09_TU_10_00211	+	1118	Background_genes	-0.330643
10_614889	core	T	Derived	Zt09_TU_10_00214	+	413	Background_genes	-0.408836
10_614889	core	C	Ancestral	Zt09_TU_10_00214	+	413	Background_genes	0.408836
10_621123	core	G	Ancestral	Zt09_TU_10_00217	+	1571	Background_genes	0.299302
10_621123	core	A	Derived	Zt09_TU_10_00217	+	1571	Background_genes	-0.299302
10_621231	core	T	Ancestral	Zt09_TU_10_00216	-	-2182	Background_genes	-0.413728
10_621231	core	C	Derived	Zt09_TU_10_00216	-	-2182	Background_genes	0.413728
10_623045	core	C	Ancestral	Zt09_TU_10_00220	+	-2359	Background_genes	-0.380217
10_623045	core	T	Derived	Zt09_TU_10_00220	+	-2359	Background_genes	0.380217
10_626350	core	T	Ancestral	Zt09_TU_10_00221	-	1465	Background_genes	0.273654
10_626350	core	C	Derived	Zt09_TU_10_00221	-	1465	Background_genes	-0.273654
10_626599	core	C	Derived	Zt09_TU_10_00221	-	1216	Background_genes	-0.375312
10_626599	core	T	Ancestral	Zt09_TU_10_00221	-	1216	Background_genes	0.375312
10_658686	core	C	Ancestral	Zt09_TU_10_00232	-	-3540	Background_genes	-0.355436
10_658686	core	T	Derived	Zt09_TU_10_00232	-	-3540	Background_genes	0.355436
10_667709	core	T	Derived	Zt09_TU_10_00236	-	805	Background_genes	-0.522723
10_667709	core	C	Ancestral	Zt09_TU_10_00236	-	805	Background_genes	0.522723
10_679332	core	C	Ancestral	Zt09_TU_10_00241	+	912	Background_genes	0.731944
10_679332	core	T	Derived	Zt09_TU_10_00241	+	912	Background_genes	-0.731944
10_690072	core	A	Ancestral	Zt09_TU_10_00246	-	302	Background_genes	0.78768
10_690072	core	G	Derived	Zt09_TU_10_00246	-	302	Background_genes	-0.78768
10_695010	core	T	Ancestral	Zt09_TU_10_00249	+	276	Background_genes	0.476856
10_695010	core	G	Derived	Zt09_TU_10_00249	+	276	Background_genes	-0.476856
10_696391	core	T	Derived	Zt09_TU_10_00250	+	-260	Background_genes	-0.523118
10_696391	core	C	Ancestral	Zt09_TU_10_00250	+	-260	Background_genes	0.523118
10_701547	core	A	Derived	Zt09_TU_10_00252	+	418	Background_genes	-0.255584
10_701547	core	C	Ancestral	Zt09_TU_10_00252	+	418	Background_genes	0.255584
10_701920	core	T	Ancestral	Zt09_TU_10_00252	+	791	Background_genes	0.272302
10_701920	core	G	Derived	Zt09_TU_10_00252	+	791	Background_genes	-0.272302
10_727198	core	C	Ancestral	Zt09_TU_10_00261	+	299	Background_genes	-0.419148
10_727198	core	T	Derived	Zt09_TU_10_00261	+	299	Background_genes	0.419148
10_729818	core	T	Ancestral	Zt09_TU_10_00262	+	541	Background_genes	0.403051
10_729818	core	C	Derived	Zt09_TU_10_00262	+	541	Background_genes	-0.403051
10_741837	core	A	Derived	Zt09_TU_10_00266	-	534	Background_genes	-0.313342
10_741837	core	G	Ancestral	Zt09_TU_10_00266	-	534	Background_genes	0.313342
10_744699	core	C	Derived	Zt09_TU_10_00268	-	1509	Background_genes	-0.381262
10_744699	core	T	Ancestral	Zt09_TU_10_00268	-	1509	Background_genes	0.381262
10_748384	core	A	Ancestral	Zt09_TU_10_00269	+	1674	Background_genes	0.396207
10_748384	core	G	Derived	Zt09_TU_10_00269	+	1674	Background_genes	-0.396207
10_748533	core	T	Ancestral	Zt09_TU_10_00270	-	1167	CWDE	0.353176
10_748533	core	C	Derived	Zt09_TU_10_00270	-	1167	CWDE	-0.353176
10_751203	core	G	Derived	Zt09_TU_10_00271	-	1494	Background_genes	-0.604868
10_751203	core	T	Ancestral	Zt09_TU_10_00271	-	1494	Background_genes	0.604868
10_762820	core	A	Derived	Zt09_TU_10_00275	-	353	Background_genes	-0.664935
10_762820	core	G	Ancestral	Zt09_TU_10_00275	-	353	Background_genes	0.664935
10_765680	core	A	Derived	Zt09_TU_10_00277	-	330	In_planta_highexpression	-0.862363
10_765680	core	G	Ancestral	Zt09_TU_10_00277	-	330	In_planta_highexpression	0.862363
10_766157	core	A	Derived	Zt09_TU_10_00278	+	-158	Background_genes	-0.512867
10_766157	core	C	Ancestral	Zt09_TU_10_00278	+	-158	Background_genes	0.512867
10_770353	core	T	Ancestral	Zt09_TU_10_00278	+	4038	Background_genes	0.468751
10_770353	core	C	Derived	Zt09_TU_10_00278	+	4038	Background_genes	-0.468751
10_771509	core	G	Ancestral	Zt09_TU_10_00279	+	1521	Background_genes	0.837167
10_771509	core	A	Derived	Zt09_TU_10_00279	+	1521	Background_genes	-0.837167
10_777405	core	C	Derived	Zt09_TU_10_00281	-	695	Background_genes	-0.398487
10_777405	core	T	Ancestral	Zt09_TU_10_00281	-	695	Background_genes	0.398487
10_781335	core	A	Derived	Zt09_TU_10_00283	-	971	Background_genes	-0.39529
10_781335	core	G	Ancestral	Zt09_TU_10_00283	-	971	Background_genes	0.39529
10_785646	core	G	Ancestral	Zt09_TU_10_00285	-	667	In_planta_highexpression	0.350731
10_785646	core	A	Derived	Zt09_TU_10_00285	-	667	In_planta_highexpression	-0.350731
10_790360	core	A	Ancestral	Zt09_TU_10_00287	-	1542	Background_genes	0.653436
10_790360	core	C	Derived	Zt09_TU_10_00287	-	1542	Background_genes	-0.653436
10_819911	core	A	Derived	Zt09_TU_10_00298	+	4709	Background_genes	-0.577933
10_819911	core	G	Ancestral	Zt09_TU_10_00298	+	4709	Background_genes	0.577933
10_829112	core	T	Ancestral	Zt09_TU_10_00303	+	-4420	Background_genes	-0.365723
10_829112	core	C	Derived	Zt09_TU_10_00303	+	-4420	Background_genes	0.365723
10_834408	core	C	Ancestral	Zt09_TU_10_00303	+	876	Background_genes	0.636239
10_834408	core	T	Derived	Zt09_TU_10_00303	+	876	Background_genes	-0.636239
10_842302	core	A	Derived	Zt09_TU_10_00307	+	1417	Background_genes	-0.724452
10_842302	core	G	Ancestral	Zt09_TU_10_00307	+	1417	Background_genes	0.724452
10_845904	core	A	Derived	Zt09_TU_10_00310	-	1853	Background_genes	-0.299796
10_845904	core	G	Ancestral	Zt09_TU_10_00310	-	1853	Background_genes	0.299796
10_854755	core	G	Derived	Zt09_TU_10_00314	-	3540	Background_genes	0.538151
10_854755	core	A	Ancestral	Zt09_TU_10_00314	-	3540	Background_genes	-0.538151
10_883602	core	A	Derived	Zt09_TU_10_00316	-	2812	Background_genes	0.428863
10_883602	core	G	Ancestral	Zt09_TU_10_00316	-	2812	Background_genes	-0.428863
10_885839	core	T	Ancestral	Zt09_TU_10_00315	+	4398	Background_genes	0.235599
10_885839	core	G	Derived	Zt09_TU_10_00315	+	4398	Background_genes	-0.235599
10_902251	core	C	Ancestral	Zt09_TU_10_00321	+	915	Background_genes	0.370351
10_902251	core	T	Derived	Zt09_TU_10_00321	+	915	Background_genes	-0.370351
10_904417	core	G	Ancestral	Zt09_TU_10_00322	-	177	Background_genes	0.548834
10_904417	core	A	Derived	Zt09_TU_10_00322	-	177	Background_genes	-0.548834
10_907810	core	G	Ancestral	Zt09_TU_10_00327	+	-4977	Background_genes	-0.302085
10_907810	core	T	Derived	Zt09_TU_10_00327	+	-4977	Background_genes	0.302085
10_943069	core	A	Ancestral	Zt09_TU_10_00337	-	413	Background_genes	0.571641
10_943069	core	G	Derived	Zt09_TU_10_00337	-	413	Background_genes	-0.571641
10_947162	core	A	Ancestral	Zt09_TU_10_00339	-	3678	CWDE	0.263631
10_947162	core	C	Derived	Zt09_TU_10_00339	-	3678	CWDE	-0.263631
10_953645	core	C	Ancestral	Zt09_TU_10_00341	+	503	Background_genes	0.529536
10_953645	core	T	Derived	Zt09_TU_10_00341	+	503	Background_genes	-0.529536
10_959941	core	A	Ancestral	Zt09_TU_10_00343	-	-21	Background_genes	0.534949
10_959941	core	G	Derived	Zt09_TU_10_00343	-	-21	Background_genes	-0.534949
10_986531	core	G	Ancestral	Zt09_TU_10_00355	-	997	CWDE	0.44764
10_986531	core	A	Derived	Zt09_TU_10_00355	-	997	CWDE	-0.44764
10_990278	core	T	Derived	Zt09_TU_10_00358	-	1207	Background_genes	-0.67789
10_990278	core	G	Ancestral	Zt09_TU_10_00358	-	1207	Background_genes	0.67789
10_994752	core	T	Ancestral	Zt09_TU_10_00359	+	2491	Background_genes	0.536191
10_994752	core	C	Derived	Zt09_TU_10_00359	+	2491	Background_genes	-0.536191
10_999856	core	G	Ancestral	Zt09_TU_10_00361	+	1221	Background_genes	0.423901
10_999856	core	A	Derived	Zt09_TU_10_00361	+	1221	Background_genes	-0.423901
10_1006194	core	C	Derived	Zt09_TU_10_00363	+	4967	Background_genes	-0.611222
10_1006194	core	T	Ancestral	Zt09_TU_10_00363	+	4967	Background_genes	0.611222
10_1008092	core	T	Derived	Zt09_TU_10_00364	-	191	Background_genes	-0.77461
10_1008092	core	C	Ancestral	Zt09_TU_10_00364	-	191	Background_genes	0.77461
10_1012462	core	A	Derived	Zt09_TU_10_00364	-	-4179	Background_genes	-0.409429
10_1012462	core	C	Ancestral	Zt09_TU_10_00364	-	-4179	Background_genes	0.409429
10_1012729	core	A	Derived	Zt09_TU_10_00367	-	-10	Background_genes	-0.639856
10_1012729	core	C	Ancestral	Zt09_TU_10_00367	-	-10	Background_genes	0.639856
10_1015386	core	C	Ancestral	Zt09_TU_10_00368	+	569	Background_genes	0.601827
10_1015386	core	T	Derived	Zt09_TU_10_00368	+	569	Background_genes	-0.601827
10_1029952	core	T	Derived	Zt09_TU_10_00374	+	4794	Background_genes	-0.503811
10_1029952	core	A	Ancestral	Zt09_TU_10_00374	+	4794	Background_genes	0.503811
10_1030634	core	G	Derived	Zt09_TU_10_00375	-	2014	Background_genes	-0.526549
10_1030634	core	C	Ancestral	Zt09_TU_10_00375	-	2014	Background_genes	0.526549
10_1044768	core	A	Derived	Zt09_TU_10_00380	-	-79	Background_genes	-0.491181
10_1044768	core	G	Ancestral	Zt09_TU_10_00380	-	-79	Background_genes	0.491181
10_1054009	core	C	Derived	Zt09_TU_10_00386	-	2027	Background_genes	-0.457038
10_1054009	core	T	Ancestral	Zt09_TU_10_00386	-	2027	Background_genes	0.457038
10_1057662	core	C	Ancestral	Zt09_TU_10_00387	-	1799	Background_genes	0.572465
10_1057662	core	G	Derived	Zt09_TU_10_00387	-	1799	Background_genes	-0.572465
10_1068283	core	G	Derived	Zt09_TU_10_00392	+	239	Background_genes	-0.405519
10_1068283	core	A	Ancestral	Zt09_TU_10_00392	+	239	Background_genes	0.405519
10_1069318	core	C	Derived	Zt09_TU_10_00392	+	1274	Background_genes	-0.433561
10_1069318	core	T	Ancestral	Zt09_TU_10_00392	+	1274	Background_genes	0.433561
10_1083786	core	A	Derived	Zt09_TU_10_00398	-	-229	Background_genes	-0.313619
10_1083786	core	G	Ancestral	Zt09_TU_10_00398	-	-229	Background_genes	0.313619
10_1086752	core	T	Derived	Zt09_TU_10_00400	+	1505	Background_genes	-0.473398
10_1086752	core	C	Ancestral	Zt09_TU_10_00400	+	1505	Background_genes	0.473398
10_1106398	core	C	Derived	Zt09_TU_10_00411	-	1159	Background_genes	-0.500459
10_1106398	core	T	Ancestral	Zt09_TU_10_00411	-	1159	Background_genes	0.500459
10_1106529	core	C	Derived	Zt09_TU_10_00411	-	1028	Background_genes	-0.265739
10_1106529	core	T	Ancestral	Zt09_TU_10_00411	-	1028	Background_genes	0.265739
10_1133396	core	G	Derived	Zt09_TU_10_00418	+	113	Background_genes	-0.314021
10_1133396	core	A	Ancestral	Zt09_TU_10_00418	+	113	Background_genes	0.314021
10_1153757	core	T	Derived	Zt09_TU_10_00421	+	1768	MFS	-0.36962
10_1153757	core	C	Ancestral	Zt09_TU_10_00421	+	1768	MFS	0.36962
10_1153978	core	T	Derived	Zt09_TU_10_00422	-	2917	Background_genes	-0.540775
10_1153978	core	C	Ancestral	Zt09_TU_10_00422	-	2917	Background_genes	0.540775
10_1157669	core	T	Derived	Zt09_TU_10_00423	-	953	Background_genes	-0.280589
10_1157669	core	C	Ancestral	Zt09_TU_10_00423	-	953	Background_genes	0.280589
10_1158110	core	T	Derived	Zt09_TU_10_00423	-	512	Background_genes	-0.708038
10_1158110	core	C	Ancestral	Zt09_TU_10_00423	-	512	Background_genes	0.708038
10_1165476	core	A	Derived	Zt09_TU_10_00424	-	-4573	Background_genes	0.674081
10_1165476	core	G	Ancestral	Zt09_TU_10_00424	-	-4573	Background_genes	-0.674081
10_1173679	core	A	Ancestral	Zt09_TU_10_00428	-	1015	Background_genes	0.732982
10_1173679	core	G	Derived	Zt09_TU_10_00428	-	1015	Background_genes	-0.732982
10_1185816	core	G	Ancestral	Zt09_TU_10_00429	-	1826	CWDE	0.658716
10_1185816	core	A	Derived	Zt09_TU_10_00429	-	1826	CWDE	-0.658716
10_1204081	core	G	Ancestral	Zt09_TU_10_00434	+	2935	Background_genes	0.958086
10_1204081	core	A	Derived	Zt09_TU_10_00434	+	2935	Background_genes	-0.958086
10_1204801	core	C	Ancestral	Zt09_TU_10_00434	+	3655	Background_genes	0.532756
10_1204801	core	T	Derived	Zt09_TU_10_00434	+	3655	Background_genes	-0.532756
10_1211207	core	A	Ancestral	Zt09_TU_10_00436	+	246	Background_genes	0.43421
10_1211207	core	T	Derived	Zt09_TU_10_00436	+	246	Background_genes	-0.43421
10_1218675	core	A	Ancestral	Zt09_TU_10_00437	+	2888	Background_genes	0.558169
10_1218675	core	C	Derived	Zt09_TU_10_00437	+	2888	Background_genes	-0.558169
10_1228457	core	C	Ancestral	Zt09_TU_10_00440	-	557	Background_genes	0.327394
10_1228457	core	G	Derived	Zt09_TU_10_00440	-	557	Background_genes	-0.327394
10_1271905	core	C	Ancestral	Zt09_TU_10_00449	-	1330	MFS	0.464658
10_1271905	core	T	Derived	Zt09_TU_10_00449	-	1330	MFS	-0.464658
10_1278151	core	C	Ancestral	Zt09_TU_10_00450	+	3764	Background_genes	0.512384
10_1278151	core	G	Derived	Zt09_TU_10_00450	+	3764	Background_genes	-0.512384
10_1281711	core	C	Ancestral	Zt09_TU_10_00452	-	590	Background_genes	0.357106
10_1281711	core	T	Derived	Zt09_TU_10_00452	-	590	Background_genes	-0.357106
10_1382239	core	C	Ancestral	Zt09_TU_10_00481	-	-251	CWDE	0.431903
10_1382239	core	A	Derived	Zt09_TU_10_00481	-	-251	CWDE	-0.431903
10_1435380	core	G	Derived	Zt09_TU_10_00487	-	437	Background_genes	-0.755891
10_1435380	core	C	Ancestral	Zt09_TU_10_00487	-	437	Background_genes	0.755891
10_1444403	core	T	Derived	Zt09_TU_10_00492	+	-145	Background_genes	-0.273614
10_1444403	core	G	Ancestral	Zt09_TU_10_00492	+	-145	Background_genes	0.273614
10_1448339	core	T	Derived	Zt09_TU_10_00494	+	-146	SM	-0.523926
10_1448339	core	G	Ancestral	Zt09_TU_10_00494	+	-146	SM	0.523926
10_1464797	core	A	Derived	Zt09_TU_10_00498	+	77	Background_genes	-0.40433
10_1464797	core	G	Ancestral	Zt09_TU_10_00498	+	77	Background_genes	0.40433
10_1465543	core	C	Derived	Zt09_TU_10_00498	+	823	Background_genes	-0.321166
10_1465543	core	T	Ancestral	Zt09_TU_10_00498	+	823	Background_genes	0.321166
10_1465585	core	A	Derived	Zt09_TU_10_00499	+	-1017	SM	0.349136
10_1465585	core	G	Ancestral	Zt09_TU_10_00499	+	-1017	SM	-0.349136
10_1466936	core	C	Derived	Zt09_TU_10_00499	+	334	SM	-0.577813
10_1466936	core	T	Ancestral	Zt09_TU_10_00499	+	334	SM	0.577813
10_1467314	core	T	Derived	Zt09_TU_10_00498	+	2594	Background_genes	0.334098
10_1467314	core	C	Ancestral	Zt09_TU_10_00498	+	2594	Background_genes	-0.334098
10_1467728	core	T	Ancestral	Zt09_TU_10_00500	-	1245	Background_genes	0.344562
10_1467728	core	C	Derived	Zt09_TU_10_00500	-	1245	Background_genes	-0.344562
10_1469894	core	C	Derived	Zt09_TU_10_00502	-	2475	Background_genes	-0.585877
10_1469894	core	T	Ancestral	Zt09_TU_10_00502	-	2475	Background_genes	0.585877
10_1475195	core	T	Derived	Zt09_TU_10_00503	-	-621	Background_genes	-0.362235
10_1475195	core	C	Ancestral	Zt09_TU_10_00503	-	-621	Background_genes	0.362235
10_1477618	core	C	Ancestral	Zt09_TU_10_00506	-	1245	Background_genes	0.584398
10_1477618	core	T	Derived	Zt09_TU_10_00506	-	1245	Background_genes	-0.584398
10_1481894	core	T	Derived	Zt09_TU_10_00510	-	2859	Background_genes	0.398899
10_1481894	core	G	Ancestral	Zt09_TU_10_00510	-	2859	Background_genes	-0.398899
10_1484213	core	A	Ancestral	Zt09_TU_10_00510	-	540	Background_genes	0.444068
10_1484213	core	G	Derived	Zt09_TU_10_00510	-	540	Background_genes	-0.444068
10_1610624	core	A	Derived	Zt09_TU_10_00545	-	736	CWDE	-0.351101
10_1610624	core	G	Ancestral	Zt09_TU_10_00545	-	736	CWDE	0.351101
10_1611704	core	T	Derived	Zt09_TU_10_00545	-	-344	CWDE	-0.657651
10_1611704	core	C	Ancestral	Zt09_TU_10_00545	-	-344	CWDE	0.657651
10_1651765	core	T	Ancestral	Zt09_TU_10_00549	+	389	MFS	0.365209
10_1651765	core	A	Derived	Zt09_TU_10_00549	+	389	MFS	-0.365209
10_1654467	core	A	Derived	Zt09_TU_10_00550	+	625	Background_genes	-0.398652
10_1654467	core	C	Ancestral	Zt09_TU_10_00550	+	625	Background_genes	0.398652
10_1662017	core	T	Derived	Zt09_TU_10_00554	-	49	Effector	0.483203
10_1662017	core	A	Ancestral	Zt09_TU_10_00554	-	49	Effector	-0.483203
11_81557	core	A	Ancestral	Zt09_TU_11_00019	-	-404	Background_genes	0.603125
11_81557	core	G	Derived	Zt09_TU_11_00019	-	-404	Background_genes	-0.603125
11_82574	core	G	Ancestral	Zt09_TU_11_00020	-	596	Background_genes	-0.57172
11_82574	core	A	Derived	Zt09_TU_11_00020	-	596	Background_genes	0.57172
11_82980	core	T	Ancestral	Zt09_TU_11_00021	+	-446	Background_genes	0.281187
11_82980	core	C	Derived	Zt09_TU_11_00021	+	-446	Background_genes	-0.281187
11_85474	core	T	Derived	Zt09_TU_11_00020	-	-2304	Background_genes	0.314052
11_85474	core	C	Ancestral	Zt09_TU_11_00020	-	-2304	Background_genes	-0.314052
11_130154	core	A	Derived	Zt09_TU_11_00033	-	641	Background_genes	-0.668761
11_130154	core	G	Ancestral	Zt09_TU_11_00033	-	641	Background_genes	0.668761
11_130382	core	A	Ancestral	Zt09_TU_11_00031	+	4052	Effector	-0.527297
11_130382	core	G	Derived	Zt09_TU_11_00031	+	4052	Effector	0.527297
11_168487	core	C	Ancestral	Zt09_TU_11_00043	-	950	Background_genes	0.325368
11_168487	core	G	Derived	Zt09_TU_11_00043	-	950	Background_genes	-0.325368
11_187340	core	T	Ancestral	Zt09_TU_11_00048	-	2763	Background_genes	0.547271
11_187340	core	G	Derived	Zt09_TU_11_00048	-	2763	Background_genes	-0.547271
11_187973	core	C	Derived	Zt09_TU_11_00048	-	2130	Background_genes	-0.458106
11_187973	core	G	Ancestral	Zt09_TU_11_00048	-	2130	Background_genes	0.458106
11_192416	core	G	Ancestral	Zt09_TU_11_00050	-	188	Background_genes	-0.247051
11_192416	core	A	Derived	Zt09_TU_11_00050	-	188	Background_genes	0.247051
11_193522	core	G	Ancestral	Zt09_TU_11_00051	-	1451	Background_genes	0.432817
11_193522	core	T	Derived	Zt09_TU_11_00051	-	1451	Background_genes	-0.432817
11_233354	core	A	Derived	Zt09_TU_11_00067	+	694	Background_genes	-0.265493
11_233354	core	C	Ancestral	Zt09_TU_11_00067	+	694	Background_genes	0.265493
11_238163	core	G	Derived	Zt09_TU_11_00069	+	654	CWDE	-0.430694
11_238163	core	A	Ancestral	Zt09_TU_11_00069	+	654	CWDE	0.430694
11_242115	core	G	Derived	Zt09_TU_11_00070	+	1408	Background_genes	-0.398577
11_242115	core	C	Ancestral	Zt09_TU_11_00070	+	1408	Background_genes	0.398577
11_245419	core	T	Derived	Zt09_TU_11_00070	+	4712	Background_genes	-0.576495
11_245419	core	C	Ancestral	Zt09_TU_11_00070	+	4712	Background_genes	0.576495
11_264932	core	G	Ancestral	Zt09_TU_11_00073	+	557	Background_genes	0.35245
11_264932	core	A	Derived	Zt09_TU_11_00073	+	557	Background_genes	-0.35245
11_279369	core	C	Derived	Zt09_TU_11_00078	-	4085	Background_genes	-0.574412
11_279369	core	G	Ancestral	Zt09_TU_11_00078	-	4085	Background_genes	0.574412
11_284161	core	C	Derived	Zt09_TU_11_00079	+	281	Background_genes	-0.35705
11_284161	core	T	Ancestral	Zt09_TU_11_00079	+	281	Background_genes	0.35705
11_285242	core	G	Derived	Zt09_TU_11_00080	-	1405	Background_genes	-0.455658
11_285242	core	A	Ancestral	Zt09_TU_11_00080	-	1405	Background_genes	0.455658
11_296106	core	C	Ancestral	Zt09_TU_11_00083	+	797	Background_genes	0.595647
11_296106	core	T	Derived	Zt09_TU_11_00083	+	797	Background_genes	-0.595647
11_296560	core	G	Derived	Zt09_TU_11_00083	+	1251	Background_genes	-0.270185
11_296560	core	A	Ancestral	Zt09_TU_11_00083	+	1251	Background_genes	0.270185
11_297274	core	A	Derived	Zt09_TU_11_00084	-	336	Background_genes	-0.257876
11_297274	core	G	Ancestral	Zt09_TU_11_00084	-	336	Background_genes	0.257876
11_307355	core	G	Ancestral	Zt09_TU_11_00088	-	2413	Background_genes	0.462012
11_307355	core	A	Derived	Zt09_TU_11_00088	-	2413	Background_genes	-0.462012
11_310831	core	A	Derived	Zt09_TU_11_00089	+	36	MFS	-0.722948
11_310831	core	G	Ancestral	Zt09_TU_11_00089	+	36	MFS	0.722948
11_325144	core	C	Derived	Zt09_TU_11_00096	+	134	Background_genes	-0.317932
11_325144	core	T	Ancestral	Zt09_TU_11_00096	+	134	Background_genes	0.317932
11_344708	core	T	Ancestral	Zt09_TU_11_00103	-	-335	Background_genes	0.288353
11_344708	core	C	Derived	Zt09_TU_11_00103	-	-335	Background_genes	-0.288353
11_348594	core	C	Ancestral	Zt09_TU_11_00104	+	2624	Background_genes	0.406956
11_348594	core	T	Derived	Zt09_TU_11_00104	+	2624	Background_genes	-0.406956
11_355543	core	G	Ancestral	Zt09_TU_11_00107	-	1109	Background_genes	0.510187
11_355543	core	A	Derived	Zt09_TU_11_00107	-	1109	Background_genes	-0.510187
11_416724	core	T	Derived	Zt09_TU_11_00124	+	1184	Background_genes	-0.704104
11_416724	core	C	Ancestral	Zt09_TU_11_00124	+	1184	Background_genes	0.704104
11_418305	core	A	Derived	Zt09_TU_11_00125	+	24	Background_genes	0.259354
11_418305	core	G	Ancestral	Zt09_TU_11_00125	+	24	Background_genes	-0.259354
11_420415	core	A	Derived	Zt09_TU_11_00126	-	3169	Background_genes	-0.282527
11_420415	core	G	Ancestral	Zt09_TU_11_00126	-	3169	Background_genes	0.282527
11_434781	core	T	Derived	Zt09_TU_11_00130	-	2640	Background_genes	-0.617913
11_434781	core	C	Ancestral	Zt09_TU_11_00130	-	2640	Background_genes	0.617913
11_443496	core	C	Derived	Zt09_TU_11_00133	-	901	Background_genes	-0.53979
11_443496	core	T	Ancestral	Zt09_TU_11_00133	-	901	Background_genes	0.53979
11_443607	core	C	Derived	Zt09_TU_11_00134	+	-1936	Background_genes	0.353308
11_443607	core	T	Ancestral	Zt09_TU_11_00134	+	-1936	Background_genes	-0.353308
11_451748	core	T	Derived	Zt09_TU_11_00135	+	2012	Background_genes	-0.339051
11_451748	core	C	Ancestral	Zt09_TU_11_00135	+	2012	Background_genes	0.339051
11_469421	core	A	Ancestral	Zt09_TU_11_00139	-	2873	Background_genes	0.391227
11_469421	core	G	Derived	Zt09_TU_11_00139	-	2873	Background_genes	-0.391227
11_491436	core	A	Derived	Zt09_TU_11_00148	-	475	Background_genes	-0.441099
11_491436	core	G	Ancestral	Zt09_TU_11_00148	-	475	Background_genes	0.441099
11_511905	core	C	Ancestral	Zt09_TU_11_00158	-	935	Background_genes	0.496956
11_511905	core	G	Derived	Zt09_TU_11_00158	-	935	Background_genes	-0.496956
11_515400	core	C	Ancestral	Zt09_TU_11_00159	+	1457	Background_genes	0.575796
11_515400	core	T	Derived	Zt09_TU_11_00159	+	1457	Background_genes	-0.575796
11_536361	core	T	Derived	Zt09_TU_11_00167	+	287	Background_genes	-0.702035
11_536361	core	C	Ancestral	Zt09_TU_11_00167	+	287	Background_genes	0.702035
11_564338	core	T	Ancestral	Zt09_TU_11_00174	-	351	Background_genes	0.503132
11_564338	core	C	Derived	Zt09_TU_11_00174	-	351	Background_genes	-0.503132
11_578501	core	C	Ancestral	Zt09_TU_11_00180	+	1727	Background_genes	0.745584
11_578501	core	G	Derived	Zt09_TU_11_00180	+	1727	Background_genes	-0.745584
11_589795	core	C	Derived	Zt09_TU_11_00184	-	3239	SM	0.290819
11_589795	core	T	Ancestral	Zt09_TU_11_00184	-	3239	SM	-0.290819
11_660616	core	T	Derived	Zt09_TU_11_00211	-	90	Background_genes	-0.509487
11_660616	core	C	Ancestral	Zt09_TU_11_00211	-	90	Background_genes	0.509487
11_662353	core	A	Ancestral	Zt09_TU_11_00212	+	1307	Background_genes	0.424994
11_662353	core	G	Derived	Zt09_TU_11_00212	+	1307	Background_genes	-0.424994
11_678270	core	A	Derived	Zt09_TU_11_00217	+	1328	Background_genes	-0.32789
11_678270	core	G	Ancestral	Zt09_TU_11_00217	+	1328	Background_genes	0.32789
11_678544	core	A	Derived	Zt09_TU_11_00217	+	1602	Background_genes	-0.402136
11_678544	core	G	Ancestral	Zt09_TU_11_00217	+	1602	Background_genes	0.402136
11_679362	core	G	Ancestral	Zt09_TU_11_00219	-	4930	Background_genes	-0.33623
11_679362	core	A	Derived	Zt09_TU_11_00219	-	4930	Background_genes	0.33623
11_681494	core	A	Derived	Zt09_TU_11_00216	-	-4850	Background_genes	-0.353779
11_681494	core	G	Ancestral	Zt09_TU_11_00216	-	-4850	Background_genes	0.353779
11_700044	core	C	Ancestral	Zt09_TU_11_00222	-	1964	Background_genes	0.551761
11_700044	core	G	Derived	Zt09_TU_11_00222	-	1964	Background_genes	-0.551761
11_703927	core	G	Ancestral	Zt09_TU_11_00222	-	-1919	Background_genes	-0.357575
11_703927	core	A	Derived	Zt09_TU_11_00222	-	-1919	Background_genes	0.357575
11_713677	core	G	Derived	Zt09_TU_11_00228	+	-154	In_planta_highexpression	-0.372594
11_713677	core	C	Ancestral	Zt09_TU_11_00228	+	-154	In_planta_highexpression	0.372594
11_727440	core	G	Derived	Zt09_TU_11_00231	-	932	Background_genes	-0.344008
11_727440	core	C	Ancestral	Zt09_TU_11_00231	-	932	Background_genes	0.344008
11_728537	core	G	Ancestral	Zt09_TU_11_00231	-	-165	Background_genes	0.513446
11_728537	core	A	Derived	Zt09_TU_11_00231	-	-165	Background_genes	-0.513446
11_731360	core	C	Ancestral	Zt09_TU_11_00231	-	-2988	Background_genes	-0.308774
11_731360	core	G	Derived	Zt09_TU_11_00231	-	-2988	Background_genes	0.308774
11_741660	core	G	Ancestral	Zt09_TU_11_00237	-	1903	Background_genes	0.402721
11_741660	core	A	Derived	Zt09_TU_11_00237	-	1903	Background_genes	-0.402721
11_745303	core	C	Ancestral	Zt09_TU_11_00239	-	682	Background_genes	0.526777
11_745303	core	T	Derived	Zt09_TU_11_00239	-	682	Background_genes	-0.526777
11_790809	core	C	Ancestral	Zt09_TU_11_00249	+	1598	Background_genes	0.343093
11_790809	core	T	Derived	Zt09_TU_11_00249	+	1598	Background_genes	-0.343093
11_812189	core	G	Ancestral	Zt09_TU_11_00254	+	1953	Background_genes	0.334663
11_812189	core	A	Derived	Zt09_TU_11_00254	+	1953	Background_genes	-0.334663
11_816227	core	G	Derived	Zt09_TU_11_00257	-	1840	In_planta_highexpression	0.390984
11_816227	core	C	Ancestral	Zt09_TU_11_00257	-	1840	In_planta_highexpression	-0.390984
11_822210	core	A	Derived	Zt09_TU_11_00259	-	1296	Background_genes	-0.37556
11_822210	core	G	Ancestral	Zt09_TU_11_00259	-	1296	Background_genes	0.37556
11_822828	core	G	Ancestral	Zt09_TU_11_00259	-	678	Background_genes	0.372168
11_822828	core	A	Derived	Zt09_TU_11_00259	-	678	Background_genes	-0.372168
11_823263	core	C	Derived	Zt09_TU_11_00259	-	243	Background_genes	-0.500936
11_823263	core	T	Ancestral	Zt09_TU_11_00259	-	243	Background_genes	0.500936
11_823649	core	A	Derived	Zt09_TU_11_00260	+	-28	Background_genes	-0.746895
11_823649	core	T	Ancestral	Zt09_TU_11_00260	+	-28	Background_genes	0.746895
11_832372	core	A	Ancestral	Zt09_TU_11_00263	-	-484	Background_genes	0.315639
11_832372	core	G	Derived	Zt09_TU_11_00263	-	-484	Background_genes	-0.315639
11_834653	core	G	Derived	Zt09_TU_11_00265	-	2496	Background_genes	-0.445669
11_834653	core	A	Ancestral	Zt09_TU_11_00265	-	2496	Background_genes	0.445669
11_843713	core	G	Derived	Zt09_TU_11_00270	-	130	Background_genes	-0.359588
11_843713	core	A	Ancestral	Zt09_TU_11_00270	-	130	Background_genes	0.359588
11_849523	core	C	Derived	Zt09_TU_11_00272	+	453	Background_genes	-0.415413
11_849523	core	T	Ancestral	Zt09_TU_11_00272	+	453	Background_genes	0.415413
11_854852	core	C	Derived	Zt09_TU_11_00273	-	-1939	SM	-0.318682
11_857540	core	G	Derived	Zt09_TU_11_00275	-	875	Background_genes	-0.398034
11_857540	core	T	Ancestral	Zt09_TU_11_00275	-	875	Background_genes	0.398034
11_857818	core	G	Ancestral	Zt09_TU_11_00275	-	597	Background_genes	0.353583
11_857818	core	T	Derived	Zt09_TU_11_00275	-	597	Background_genes	-0.353583
11_878772	core	T	Ancestral	Zt09_TU_11_00283	+	894	Background_genes	0.593928
11_878772	core	G	Derived	Zt09_TU_11_00283	+	894	Background_genes	-0.593928
11_885609	core	A	Derived	Zt09_TU_11_00285	+	2265	Background_genes	-0.471709
11_885609	core	T	Ancestral	Zt09_TU_11_00285	+	2265	Background_genes	0.471709
11_902034	core	T	Ancestral	Zt09_TU_11_00290	-	921	Background_genes	0.607115
11_902034	core	G	Derived	Zt09_TU_11_00290	-	921	Background_genes	-0.607115
11_905483	core	T	Derived	Zt09_TU_11_00294	-	4009	Background_genes	0.322817
11_905483	core	C	Ancestral	Zt09_TU_11_00294	-	4009	Background_genes	-0.322817
11_906201	core	C	Derived	Zt09_TU_11_00293	+	903	Background_genes	-0.538766
11_906201	core	T	Ancestral	Zt09_TU_11_00293	+	903	Background_genes	0.538766
11_911749	core	C	Derived	Zt09_TU_11_00296	-	1371	Background_genes	-0.315383
11_911749	core	T	Ancestral	Zt09_TU_11_00296	-	1371	Background_genes	0.315383
11_912133	core	A	Derived	Zt09_TU_11_00295	+	2101	Background_genes	-0.418301
11_912133	core	G	Ancestral	Zt09_TU_11_00295	+	2101	Background_genes	0.418301
11_912511	core	C	Derived	Zt09_TU_11_00294	-	-3019	Background_genes	-0.455797
11_912511	core	G	Ancestral	Zt09_TU_11_00294	-	-3019	Background_genes	0.455797
11_920856	core	C	Ancestral	Zt09_TU_11_00298	+	522	Background_genes	0.350259
11_920856	core	T	Derived	Zt09_TU_11_00298	+	522	Background_genes	-0.350259
11_933041	core	C	Derived	Zt09_TU_11_00303	-	-54	Background_genes	-0.514749
11_933041	core	T	Ancestral	Zt09_TU_11_00303	-	-54	Background_genes	0.514749
11_944537	core	A	Ancestral	Zt09_TU_11_00307	-	866	Background_genes	0.418918
11_944537	core	G	Derived	Zt09_TU_11_00307	-	866	Background_genes	-0.418918
11_945166	core	G	Ancestral	Zt09_TU_11_00307	-	237	Background_genes	0.546035
11_945166	core	A	Derived	Zt09_TU_11_00307	-	237	Background_genes	-0.546035
11_948741	core	C	Ancestral	Zt09_TU_11_00309	+	798	Background_genes	0.640743
11_948741	core	T	Derived	Zt09_TU_11_00309	+	798	Background_genes	-0.640743
11_948795	core	C	Derived	Zt09_TU_11_00309	+	852	Background_genes	-0.364314
11_948795	core	T	Ancestral	Zt09_TU_11_00309	+	852	Background_genes	0.364314
11_961122	core	G	Derived	Zt09_TU_11_00316	+	-4304	Background_genes	0.336448
11_961122	core	A	Ancestral	Zt09_TU_11_00316	+	-4304	Background_genes	-0.336448
11_961281	core	G	Ancestral	Zt09_TU_11_00315	+	-2081	Background_genes	-0.30132
11_961281	core	A	Derived	Zt09_TU_11_00315	+	-2081	Background_genes	0.30132
11_961392	core	C	Derived	Zt09_TU_11_00314	+	1900	Background_genes	-0.533405
11_961392	core	T	Ancestral	Zt09_TU_11_00314	+	1900	Background_genes	0.533405
11_963248	core	A	Derived	Zt09_TU_11_00315	+	-114	Background_genes	-0.538241
11_963248	core	G	Ancestral	Zt09_TU_11_00315	+	-114	Background_genes	0.538241
11_971059	core	G	Derived	Zt09_TU_11_00317	+	780	Background_genes	-0.412708
11_971059	core	A	Ancestral	Zt09_TU_11_00317	+	780	Background_genes	0.412708
11_991910	core	G	Derived	Zt09_TU_11_00319	-	214	Background_genes	-0.577992
11_991910	core	A	Ancestral	Zt09_TU_11_00319	-	214	Background_genes	0.577992
11_998188	core	T	Derived	Zt09_TU_11_00323	+	188	Background_genes	-0.327115
11_998188	core	C	Ancestral	Zt09_TU_11_00323	+	188	Background_genes	0.327115
11_1000091	core	A	Ancestral	Zt09_TU_11_00323	+	2091	Background_genes	0.786929
11_1000091	core	G	Derived	Zt09_TU_11_00323	+	2091	Background_genes	-0.786929
11_1000512	core	T	Derived	Zt09_TU_11_00323	+	2512	Background_genes	-0.403372
11_1000512	core	C	Ancestral	Zt09_TU_11_00323	+	2512	Background_genes	0.403372
11_1004086	core	C	Ancestral	Zt09_TU_11_00325	+	1271	Background_genes	0.555796
11_1004086	core	T	Derived	Zt09_TU_11_00325	+	1271	Background_genes	-0.555796
11_1018907	core	G	Derived	Zt09_TU_11_00330	+	-11	Background_genes	-0.453557
11_1018907	core	A	Ancestral	Zt09_TU_11_00330	+	-11	Background_genes	0.453557
11_1024176	core	A	Ancestral	Zt09_TU_11_00332	+	1103	Background_genes	0.33687
11_1024176	core	G	Derived	Zt09_TU_11_00332	+	1103	Background_genes	-0.33687
11_1024248	core	G	Ancestral	Zt09_TU_11_00332	+	1175	Background_genes	0.561936
11_1024248	core	A	Derived	Zt09_TU_11_00332	+	1175	Background_genes	-0.561936
11_1026220	core	G	Derived	Zt09_TU_11_00333	+	156	Effector	-0.285807
11_1026220	core	A	Ancestral	Zt09_TU_11_00333	+	156	Effector	0.285807
11_1028668	core	G	Ancestral	Zt09_TU_11_00334	-	132	Background_genes	0.516729
11_1028668	core	A	Derived	Zt09_TU_11_00334	-	132	Background_genes	-0.516729
11_1038111	core	C	Derived	Zt09_TU_11_00336	-	-2537	Background_genes	-0.241916
11_1038111	core	T	Ancestral	Zt09_TU_11_00336	-	-2537	Background_genes	0.241916
11_1038670	core	T	Derived	Zt09_TU_11_00339	+	788	Background_genes	-0.503203
11_1038670	core	C	Ancestral	Zt09_TU_11_00339	+	788	Background_genes	0.503203
11_1099373	core	A	Derived	Zt09_TU_11_00347	+	3920	Background_genes	0.268114
11_1099373	core	G	Ancestral	Zt09_TU_11_00347	+	3920	Background_genes	-0.268114
11_1099425	core	A	Derived	Zt09_TU_11_00348	-	-1751	Background_genes	0.280291
11_1099425	core	G	Ancestral	Zt09_TU_11_00348	-	-1751	Background_genes	-0.280291
11_1100535	core	C	Derived	Zt09_TU_11_00352	+	-4846	Background_genes	0.242749
11_1100535	core	T	Ancestral	Zt09_TU_11_00352	+	-4846	Background_genes	-0.242749
11_1110693	core	G	Ancestral	Zt09_TU_11_00354	-	1133	Background_genes	0.243415
11_1110693	core	T	Derived	Zt09_TU_11_00354	-	1133	Background_genes	-0.243415
11_1120826	core	G	Derived	Zt09_TU_11_00359	-	1968	Background_genes	-0.299614
11_1120826	core	A	Ancestral	Zt09_TU_11_00359	-	1968	Background_genes	0.299614
11_1124797	core	A	Ancestral	Zt09_TU_11_00361	-	665	Background_genes	0.533662
11_1124797	core	G	Derived	Zt09_TU_11_00361	-	665	Background_genes	-0.533662
11_1125370	core	T	Ancestral	Zt09_TU_11_00361	-	92	Background_genes	0.271594
11_1125370	core	C	Derived	Zt09_TU_11_00361	-	92	Background_genes	-0.271594
11_1150689	core	C	Ancestral	Zt09_TU_11_00366	-	2315	Background_genes	0.654974
11_1150689	core	T	Derived	Zt09_TU_11_00366	-	2315	Background_genes	-0.654974
11_1153660	core	T	Ancestral	Zt09_TU_11_00367	+	482	Background_genes	0.790178
11_1153660	core	C	Derived	Zt09_TU_11_00367	+	482	Background_genes	-0.790178
11_1157172	core	A	Derived	Zt09_TU_11_00369	+	1684	Background_genes	-0.475881
11_1157172	core	G	Ancestral	Zt09_TU_11_00369	+	1684	Background_genes	0.475881
11_1162797	core	T	Ancestral	Zt09_TU_11_00372	-	137	Background_genes	0.29409
11_1162797	core	A	Derived	Zt09_TU_11_00372	-	137	Background_genes	-0.29409
11_1164384	core	T	Ancestral	Zt09_TU_11_00373	-	2401	Background_genes	0.495214
11_1164384	core	C	Derived	Zt09_TU_11_00373	-	2401	Background_genes	-0.495214
11_1168494	core	T	Derived	Zt09_TU_11_00374	+	1206	Background_genes	-0.581407
11_1168494	core	C	Ancestral	Zt09_TU_11_00374	+	1206	Background_genes	0.581407
11_1170408	core	C	Ancestral	Zt09_TU_11_00375	+	603	Background_genes	0.375835
11_1170408	core	T	Derived	Zt09_TU_11_00375	+	603	Background_genes	-0.375835
11_1178522	core	G	Derived	Zt09_TU_11_00378	-	808	Background_genes	0.370544
11_1178522	core	A	Ancestral	Zt09_TU_11_00378	-	808	Background_genes	-0.370544
11_1178827	core	A	Ancestral	Zt09_TU_11_00378	-	503	Background_genes	0.401848
11_1178827	core	G	Derived	Zt09_TU_11_00378	-	503	Background_genes	-0.401848
11_1180051	core	C	Ancestral	Zt09_TU_11_00379	+	465	Background_genes	0.731539
11_1180051	core	T	Derived	Zt09_TU_11_00379	+	465	Background_genes	-0.731539
11_1180350	core	T	Ancestral	Zt09_TU_11_00381	+	-2225	Background_genes	0.483592
11_1180350	core	C	Derived	Zt09_TU_11_00381	+	-2225	Background_genes	-0.483592
11_1185753	core	A	Derived	Zt09_TU_11_00382	+	1437	Background_genes	-0.602255
11_1185753	core	C	Ancestral	Zt09_TU_11_00382	+	1437	Background_genes	0.602255
11_1186680	core	G	Derived	Zt09_TU_11_00383	+	955	Background_genes	-0.337672
11_1186680	core	A	Ancestral	Zt09_TU_11_00383	+	955	Background_genes	0.337672
11_1192427	core	A	Ancestral	Zt09_TU_11_00386	+	1617	Background_genes	0.711098
11_1192427	core	G	Derived	Zt09_TU_11_00386	+	1617	Background_genes	-0.711098
11_1194658	core	G	Ancestral	Zt09_TU_11_00388	+	-365	Background_genes	0.71228
11_1194658	core	C	Derived	Zt09_TU_11_00388	+	-365	Background_genes	-0.71228
11_1200370	core	A	Derived	Zt09_TU_11_00389	-	1515	Background_genes	-0.448192
11_1200370	core	G	Ancestral	Zt09_TU_11_00389	-	1515	Background_genes	0.448192
11_1200685	core	A	Derived	Zt09_TU_11_00389	-	1200	Background_genes	-0.461886
11_1200685	core	G	Ancestral	Zt09_TU_11_00389	-	1200	Background_genes	0.461886
11_1203802	core	A	Derived	Zt09_TU_11_00390	+	-82	MFS	0.596056
11_1203802	core	T	Ancestral	Zt09_TU_11_00390	+	-82	MFS	-0.596056
11_1207694	core	A	Ancestral	Zt09_TU_11_00392	+	1142	Background_genes	0.417521
11_1207694	core	G	Derived	Zt09_TU_11_00392	+	1142	Background_genes	-0.417521
11_1222288	core	C	Derived	Zt09_TU_11_00398	+	1060	Background_genes	-0.649027
11_1222288	core	T	Ancestral	Zt09_TU_11_00398	+	1060	Background_genes	0.649027
11_1223593	core	A	Ancestral	Zt09_TU_11_00399	-	756	Background_genes	0.645809
11_1223593	core	G	Derived	Zt09_TU_11_00399	-	756	Background_genes	-0.645809
11_1232191	core	A	Derived	Zt09_TU_11_00403	-	47	Background_genes	-0.499853
11_1232191	core	G	Ancestral	Zt09_TU_11_00403	-	47	Background_genes	0.499853
11_1241053	core	A	Derived	Zt09_TU_11_00405	+	4760	Background_genes	-0.338375
11_1241053	core	T	Ancestral	Zt09_TU_11_00405	+	4760	Background_genes	0.338375
11_1253965	core	T	Derived	Zt09_TU_11_00411	+	-151	Background_genes	0.351342
11_1253965	core	C	Ancestral	Zt09_TU_11_00411	+	-151	Background_genes	-0.351342
11_1255126	core	C	Derived	Zt09_TU_11_00411	+	1010	Background_genes	-0.387023
11_1255126	core	T	Ancestral	Zt09_TU_11_00411	+	1010	Background_genes	0.387023
11_1255965	core	A	Ancestral	Zt09_TU_11_00412	-	1022	Background_genes	0.577047
11_1255965	core	C	Derived	Zt09_TU_11_00412	-	1022	Background_genes	-0.577047
11_1262417	core	T	Ancestral	Zt09_TU_11_00415	+	1478	Background_genes	0.408156
11_1262417	core	C	Derived	Zt09_TU_11_00415	+	1478	Background_genes	-0.408156
11_1319409	core	G	Ancestral	Zt09_TU_11_00431	+	620	Background_genes	0.482288
11_1319409	core	A	Derived	Zt09_TU_11_00431	+	620	Background_genes	-0.482288
11_1320451	core	G	Derived	Zt09_TU_11_00432	-	1331	Background_genes	-0.431108
11_1320451	core	A	Ancestral	Zt09_TU_11_00432	-	1331	Background_genes	0.431108
11_1321096	core	A	Derived	Zt09_TU_11_00432	-	686	Background_genes	-0.39245
11_1321096	core	G	Ancestral	Zt09_TU_11_00432	-	686	Background_genes	0.39245
11_1325013	core	A	Derived	Zt09_TU_11_00434	+	446	In_planta_highexpression	-0.301
11_1325013	core	G	Ancestral	Zt09_TU_11_00434	+	446	In_planta_highexpression	0.301
11_1336835	core	G	Derived	Zt09_TU_11_00439	-	926	Background_genes	-0.615795
11_1336835	core	A	Ancestral	Zt09_TU_11_00439	-	926	Background_genes	0.615795
11_1347244	core	T	Derived	Zt09_TU_11_00441	+	4886	CWDE	-0.463507
11_1347244	core	C	Ancestral	Zt09_TU_11_00441	+	4886	CWDE	0.463507
11_1366234	core	G	Ancestral	Zt09_TU_11_00446	+	-9	Background_genes	-0.456568
11_1366234	core	A	Derived	Zt09_TU_11_00446	+	-9	Background_genes	0.456568
11_1385195	core	C	Derived	Zt09_TU_11_00453	-	861	Background_genes	-0.310103
11_1385195	core	T	Ancestral	Zt09_TU_11_00453	-	861	Background_genes	0.310103
11_1385889	core	T	Ancestral	Zt09_TU_11_00453	-	167	Background_genes	0.281426
11_1385889	core	C	Derived	Zt09_TU_11_00453	-	167	Background_genes	-0.281426
11_1392266	core	T	Ancestral	Zt09_TU_11_00455	-	2070	Background_genes	0.410501
11_1392266	core	A	Derived	Zt09_TU_11_00455	-	2070	Background_genes	-0.410501
11_1398640	core	T	Derived	Zt09_TU_11_00458	+	-111	CWDE	-0.284859
11_1398640	core	A	Ancestral	Zt09_TU_11_00458	+	-111	CWDE	0.284859
11_1431398	core	A	Ancestral	Zt09_TU_11_00469	+	-20	Background_genes	-0.33357
11_1431398	core	G	Derived	Zt09_TU_11_00469	+	-20	Background_genes	0.33357
11_1435650	core	T	Ancestral	Zt09_TU_11_00470	-	-392	Background_genes	0.281545
11_1435650	core	C	Derived	Zt09_TU_11_00470	-	-392	Background_genes	-0.281545
11_1454483	core	A	Derived	Zt09_TU_11_00477	-	1102	Background_genes	-0.33824
11_1454483	core	T	Ancestral	Zt09_TU_11_00477	-	1102	Background_genes	0.33824
11_1454956	core	C	Ancestral	Zt09_TU_11_00477	-	629	Background_genes	0.553955
11_1454956	core	G	Derived	Zt09_TU_11_00477	-	629	Background_genes	-0.553955
11_1463973	core	G	Derived	Zt09_TU_11_00480	+	1001	Background_genes	-0.316463
11_1463973	core	A	Ancestral	Zt09_TU_11_00480	+	1001	Background_genes	0.316463
11_1471422	core	G	Derived	Zt09_TU_11_00483	+	1477	Background_genes	-0.305462
11_1471422	core	A	Ancestral	Zt09_TU_11_00483	+	1477	Background_genes	0.305462
11_1480657	core	G	Ancestral	Zt09_TU_11_00488	-	1616	Background_genes	0.719313
11_1480657	core	A	Derived	Zt09_TU_11_00488	-	1616	Background_genes	-0.719313
11_1493912	core	T	Ancestral	Zt09_TU_11_00491	+	3662	Background_genes	0.284388
11_1493912	core	C	Derived	Zt09_TU_11_00491	+	3662	Background_genes	-0.284388
11_1501472	core	T	Derived	Zt09_TU_11_00494	-	2420	Background_genes	-0.748517
11_1501472	core	C	Ancestral	Zt09_TU_11_00494	-	2420	Background_genes	0.748517
11_1510864	core	A	Derived	Zt09_TU_11_00497	+	911	Background_genes	-0.547605
11_1510864	core	G	Ancestral	Zt09_TU_11_00497	+	911	Background_genes	0.547605
11_1527812	core	T	Ancestral	Zt09_TU_11_00507	-	3526	Background_genes	0.29067
11_1527812	core	C	Derived	Zt09_TU_11_00507	-	3526	Background_genes	-0.29067
11_1545960	core	A	Derived	Zt09_TU_11_00512	-	713	Background_genes	-0.657964
11_1545960	core	G	Ancestral	Zt09_TU_11_00512	-	713	Background_genes	0.657964
11_1565715	core	A	Derived	Zt09_TU_11_00517	-	959	Background_genes	-0.67766
11_1565715	core	G	Ancestral	Zt09_TU_11_00517	-	959	Background_genes	0.67766
11_1584218	core	T	Derived	Zt09_TU_11_00522	+	782	Background_genes	-0.679911
11_1584218	core	C	Ancestral	Zt09_TU_11_00522	+	782	Background_genes	0.679911
12_48984	core	A	Derived	Zt09_TU_12_00007	-	4500	Background_genes	-0.329433
12_48984	core	G	Ancestral	Zt09_TU_12_00007	-	4500	Background_genes	0.329433
12_56832	core	T	Derived	Zt09_TU_12_00011	+	-2586	Background_genes	-0.365085
12_56832	core	C	Ancestral	Zt09_TU_12_00011	+	-2586	Background_genes	0.365085
12_74025	core	C	Ancestral	Zt09_TU_12_00014	+	1774	Background_genes	0.310149
12_74025	core	T	Derived	Zt09_TU_12_00014	+	1774	Background_genes	-0.310149
12_122509	core	G	Ancestral	Zt09_TU_12_00018	+	582	Background_genes	0.407893
12_122509	core	A	Derived	Zt09_TU_12_00018	+	582	Background_genes	-0.407893
12_128903	core	T	Ancestral	Zt09_TU_12_00021	-	4807	Background_genes	0.450876
12_128903	core	C	Derived	Zt09_TU_12_00021	-	4807	Background_genes	-0.450876
12_134208	core	T	Derived	Zt09_TU_12_00022	-	1379	Effector	-0.405068
12_134208	core	C	Ancestral	Zt09_TU_12_00022	-	1379	Effector	0.405068
12_147098	core	T	Ancestral	Zt09_TU_12_00024	+	2078	Background_genes	0.554268
12_147098	core	C	Derived	Zt09_TU_12_00024	+	2078	Background_genes	-0.554268
12_147686	core	T	Ancestral	Zt09_TU_12_00024	+	2666	Background_genes	0.33778
12_147686	core	C	Derived	Zt09_TU_12_00024	+	2666	Background_genes	-0.33778
12_147795	core	G	Derived	Zt09_TU_12_00025	-	1173	Background_genes	-0.322414
12_147795	core	A	Ancestral	Zt09_TU_12_00025	-	1173	Background_genes	0.322414
12_149766	core	A	Derived	Zt09_TU_12_00026	-	660	Background_genes	-0.379607
12_149766	core	G	Ancestral	Zt09_TU_12_00026	-	660	Background_genes	0.379607
12_161131	core	A	Derived	Zt09_TU_12_00033	+	-4728	MFS	0.326599
12_161131	core	G	Ancestral	Zt09_TU_12_00033	+	-4728	MFS	-0.326599
12_197155	core	G	Derived	Zt09_TU_12_00043	-	-1081	Background_genes	-0.277089
12_197155	core	C	Ancestral	Zt09_TU_12_00043	-	-1081	Background_genes	0.277089
12_222549	core	G	Derived	Zt09_TU_12_00053	+	116	Background_genes	-0.727337
12_222549	core	A	Ancestral	Zt09_TU_12_00053	+	116	Background_genes	0.727337
12_244741	core	T	Ancestral	Zt09_TU_12_00062	-	1939	Background_genes	0.359252
12_244741	core	G	Derived	Zt09_TU_12_00062	-	1939	Background_genes	-0.359252
12_245132	core	C	Derived	Zt09_TU_12_00062	-	1548	Background_genes	-0.389571
12_245132	core	T	Ancestral	Zt09_TU_12_00062	-	1548	Background_genes	0.389571
12_247386	core	C	Derived	Zt09_TU_12_00063	+	-6	Background_genes	-0.502309
12_247386	core	T	Ancestral	Zt09_TU_12_00063	+	-6	Background_genes	0.502309
12_252219	core	C	Ancestral	Zt09_TU_12_00064	+	2879	Background_genes	0.43713
12_252219	core	T	Derived	Zt09_TU_12_00064	+	2879	Background_genes	-0.43713
12_255629	core	C	Derived	Zt09_TU_12_00065	-	335	Background_genes	-0.291063
12_255629	core	T	Ancestral	Zt09_TU_12_00065	-	335	Background_genes	0.291063
12_256694	core	T	Derived	Zt09_TU_12_00066	+	368	Background_genes	-0.688368
12_256694	core	C	Ancestral	Zt09_TU_12_00066	+	368	Background_genes	0.688368
12_273722	core	C	Ancestral	Zt09_TU_12_00069	-	-388	Background_genes	0.309064
12_273722	core	A	Derived	Zt09_TU_12_00069	-	-388	Background_genes	-0.309064
12_276974	core	A	Ancestral	Zt09_TU_12_00070	-	1285	Background_genes	0.299749
12_276974	core	T	Derived	Zt09_TU_12_00070	-	1285	Background_genes	-0.299749
12_282109	core	G	Derived	Zt09_TU_12_00072	+	1099	Background_genes	-0.542488
12_282109	core	A	Ancestral	Zt09_TU_12_00072	+	1099	Background_genes	0.542488
12_282856	core	C	Derived	Zt09_TU_12_00071	+	4035	Background_genes	0.352047
12_282856	core	T	Ancestral	Zt09_TU_12_00071	+	4035	Background_genes	-0.352047
12_283410	core	A	Derived	Zt09_TU_12_00073	-	989	Background_genes	-0.584262
12_283410	core	G	Ancestral	Zt09_TU_12_00073	-	989	Background_genes	0.584262
12_289318	core	G	Ancestral	Zt09_TU_12_00076	-	632	Background_genes	0.293151
12_289318	core	A	Derived	Zt09_TU_12_00076	-	632	Background_genes	-0.293151
12_294467	core	T	Derived	Zt09_TU_12_00078	-	679	Background_genes	0.338966
12_299469	core	G	Ancestral	Zt09_TU_12_00081	-	750	Background_genes	0.489669
12_299469	core	T	Derived	Zt09_TU_12_00081	-	750	Background_genes	-0.489669
12_299610	core	C	Ancestral	Zt09_TU_12_00079	+	2933	Background_genes	0.419177
12_299610	core	T	Derived	Zt09_TU_12_00079	+	2933	Background_genes	-0.419177
12_319711	core	G	Ancestral	Zt09_TU_12_00090	+	2287	MFS	-0.38777
12_319711	core	C	Derived	Zt09_TU_12_00090	+	2287	MFS	0.38777
12_357432	core	T	Derived	Zt09_TU_12_00102	+	-509	Background_genes	0.352474
12_357432	core	C	Ancestral	Zt09_TU_12_00102	+	-509	Background_genes	-0.352474
12_365941	core	G	Ancestral	Zt09_TU_12_00106	+	24	Background_genes	0.46258
12_365941	core	A	Derived	Zt09_TU_12_00106	+	24	Background_genes	-0.46258
12_373702	core	C	Derived	Zt09_TU_12_00110	+	861	Background_genes	-0.385289
12_373702	core	A	Ancestral	Zt09_TU_12_00110	+	861	Background_genes	0.385289
12_377560	core	T	Derived	Zt09_TU_12_00112	+	-487	Effector	0.321224
12_377560	core	C	Ancestral	Zt09_TU_12_00112	+	-487	Effector	-0.321224
12_389354	core	A	Ancestral	Zt09_TU_12_00115	+	3674	Background_genes	0.626138
12_389354	core	G	Derived	Zt09_TU_12_00115	+	3674	Background_genes	-0.626138
12_396956	core	C	Ancestral	Zt09_TU_12_00118	+	1083	Background_genes	0.344165
12_396956	core	T	Derived	Zt09_TU_12_00118	+	1083	Background_genes	-0.344165
12_401771	core	C	Derived	Zt09_TU_12_00120	-	3895	Background_genes	0.644456
12_401771	core	T	Ancestral	Zt09_TU_12_00120	-	3895	Background_genes	-0.644456
12_404500	core	A	Ancestral	Zt09_TU_12_00120	-	1166	Background_genes	0.361507
12_404500	core	G	Derived	Zt09_TU_12_00120	-	1166	Background_genes	-0.361507
12_429287	core	A	Ancestral	Zt09_TU_12_00123	+	1727	Background_genes	0.485028
12_429287	core	G	Derived	Zt09_TU_12_00123	+	1727	Background_genes	-0.485028
12_439850	core	A	Derived	Zt09_TU_12_00127	-	2768	Background_genes	-0.365865
12_439850	core	G	Ancestral	Zt09_TU_12_00127	-	2768	Background_genes	0.365865
12_498353	core	G	Ancestral	Zt09_TU_12_00138	-	206	In_planta_highexpression	-0.499702
12_498353	core	A	Derived	Zt09_TU_12_00138	-	206	In_planta_highexpression	0.499702
12_524548	core	A	Derived	Zt09_TU_12_00142	+	2653	CWDE	-0.410647
12_524548	core	T	Ancestral	Zt09_TU_12_00142	+	2653	CWDE	0.410647
12_526753	core	G	Ancestral	Zt09_TU_12_00143	-	-1097	Background_genes	0.442701
12_526753	core	A	Derived	Zt09_TU_12_00143	-	-1097	Background_genes	-0.442701
12_527763	core	G	Derived	Zt09_TU_12_00145	+	-854	Background_genes	0.53634
12_527763	core	A	Ancestral	Zt09_TU_12_00145	+	-854	Background_genes	-0.53634
12_543990	core	G	Derived	Zt09_TU_12_00150	+	943	Background_genes	-0.378755
12_543990	core	A	Ancestral	Zt09_TU_12_00150	+	943	Background_genes	0.378755
12_552675	core	T	Derived	Zt09_TU_12_00153	-	1155	Background_genes	-0.37194
12_552675	core	G	Ancestral	Zt09_TU_12_00153	-	1155	Background_genes	0.37194
12_555262	core	T	Derived	Zt09_TU_12_00154	+	1076	CWDE	-0.53707
12_555262	core	C	Ancestral	Zt09_TU_12_00154	+	1076	CWDE	0.53707
12_555764	core	A	Ancestral	Zt09_TU_12_00156	+	-1413	Background_genes	0.568282
12_555764	core	G	Derived	Zt09_TU_12_00156	+	-1413	Background_genes	-0.568282
12_563646	core	A	Derived	Zt09_TU_12_00160	-	544	Background_genes	-0.806891
12_563646	core	G	Ancestral	Zt09_TU_12_00160	-	544	Background_genes	0.806891
12_578993	core	T	Derived	Zt09_TU_12_00168	+	-1426	Background_genes	-0.30767
12_578993	core	C	Ancestral	Zt09_TU_12_00168	+	-1426	Background_genes	0.30767
12_579770	core	G	Ancestral	Zt09_TU_12_00167	-	116	Background_genes	0.488118
12_579770	core	T	Derived	Zt09_TU_12_00167	-	116	Background_genes	-0.488118
12_580505	core	C	Ancestral	Zt09_TU_12_00168	+	86	Background_genes	-0.476082
12_580505	core	T	Derived	Zt09_TU_12_00168	+	86	Background_genes	0.476082
12_581768	core	G	Derived	Zt09_TU_12_00168	+	1349	Background_genes	-0.40096
12_581768	core	A	Ancestral	Zt09_TU_12_00168	+	1349	Background_genes	0.40096
12_592177	core	C	Ancestral	Zt09_TU_12_00172	+	-603	Background_genes	0.385741
12_592177	core	T	Derived	Zt09_TU_12_00172	+	-603	Background_genes	-0.385741
12_600331	core	A	Ancestral	Zt09_TU_12_00176	-	4896	Background_genes	0.256316
12_600331	core	G	Derived	Zt09_TU_12_00176	-	4896	Background_genes	-0.256316
12_605074	core	A	Derived	Zt09_TU_12_00176	-	153	Background_genes	0.495479
12_605074	core	G	Ancestral	Zt09_TU_12_00176	-	153	Background_genes	-0.495479
12_632581	core	C	Ancestral	Zt09_TU_12_00178	+	179	Background_genes	0.261869
12_632581	core	T	Derived	Zt09_TU_12_00178	+	179	Background_genes	-0.261869
12_633717	core	A	Ancestral	Zt09_TU_12_00178	+	1315	Background_genes	0.481798
12_633717	core	G	Derived	Zt09_TU_12_00178	+	1315	Background_genes	-0.481798
12_634659	core	G	Derived	Zt09_TU_12_00178	+	2257	Background_genes	-0.245959
12_634659	core	T	Ancestral	Zt09_TU_12_00178	+	2257	Background_genes	0.245959
12_649918	core	C	Ancestral	Zt09_TU_12_00183	+	1016	Background_genes	0.44154
12_649918	core	T	Derived	Zt09_TU_12_00183	+	1016	Background_genes	-0.44154
12_666436	core	G	Derived	Zt09_TU_12_00189	+	796	Background_genes	-0.339978
12_666436	core	A	Ancestral	Zt09_TU_12_00189	+	796	Background_genes	0.339978
12_693994	core	A	Derived	Zt09_TU_12_00195	+	438	CWDE	-0.511599
12_693994	core	G	Ancestral	Zt09_TU_12_00195	+	438	CWDE	0.511599
12_701354	core	C	Derived	Zt09_TU_12_00199	+	746	Background_genes	-0.361303
12_701354	core	T	Ancestral	Zt09_TU_12_00199	+	746	Background_genes	0.361303
12_707894	core	G	Derived	Zt09_TU_12_00201	+	1428	Background_genes	-0.369807
12_707894	core	A	Ancestral	Zt09_TU_12_00201	+	1428	Background_genes	0.369807
12_727640	core	C	Ancestral	Zt09_TU_12_00207	+	1329	Background_genes	-0.288403
12_727640	core	T	Derived	Zt09_TU_12_00207	+	1329	Background_genes	0.288403
12_733077	core	C	Ancestral	Zt09_TU_12_00209	-	1129	Background_genes	-0.376247
12_733077	core	T	Derived	Zt09_TU_12_00209	-	1129	Background_genes	0.376247
12_735278	core	C	Derived	Zt09_TU_12_00210	-	665	Background_genes	-0.699267
12_735278	core	T	Ancestral	Zt09_TU_12_00210	-	665	Background_genes	0.699267
12_736526	core	A	Derived	Zt09_TU_12_00211	+	387	Background_genes	0.327713
12_736526	core	G	Ancestral	Zt09_TU_12_00211	+	387	Background_genes	-0.327713
12_738238	core	C	Ancestral	Zt09_TU_12_00212	-	4464	Background_genes	0.672123
12_738238	core	T	Derived	Zt09_TU_12_00212	-	4464	Background_genes	-0.672123
12_738272	core	A	Ancestral	Zt09_TU_12_00211	+	2133	Background_genes	0.495421
12_738272	core	C	Derived	Zt09_TU_12_00211	+	2133	Background_genes	-0.495421
12_754255	core	T	Derived	Zt09_TU_12_00215	-	95	Background_genes	0.321997
12_754255	core	G	Ancestral	Zt09_TU_12_00215	-	95	Background_genes	-0.321997
12_777179	core	C	Ancestral	Zt09_TU_12_00220	+	467	Background_genes	0.349274
12_777179	core	A	Derived	Zt09_TU_12_00220	+	467	Background_genes	-0.349274
12_790520	core	T	Derived	Zt09_TU_12_00224	-	746	Background_genes	-0.555887
12_790520	core	C	Ancestral	Zt09_TU_12_00224	-	746	Background_genes	0.555887
12_793189	core	G	Derived	Zt09_TU_12_00225	+	940	Background_genes	0.422897
12_793189	core	C	Ancestral	Zt09_TU_12_00225	+	940	Background_genes	-0.422897
12_803314	core	C	Ancestral	Zt09_TU_12_00231	-	-1748	Background_genes	0.64262
12_803314	core	T	Derived	Zt09_TU_12_00231	-	-1748	Background_genes	-0.64262
12_803763	core	C	Ancestral	Zt09_TU_12_00233	+	624	Background_genes	0.60709
12_803763	core	T	Derived	Zt09_TU_12_00233	+	624	Background_genes	-0.60709
12_807636	core	C	Ancestral	Zt09_TU_12_00234	+	293	Background_genes	0.730251
12_807636	core	T	Derived	Zt09_TU_12_00234	+	293	Background_genes	-0.730251
12_809561	core	A	Ancestral	Zt09_TU_12_00235	-	738	Background_genes	0.326249
12_809561	core	G	Derived	Zt09_TU_12_00235	-	738	Background_genes	-0.326249
12_814892	core	A	Ancestral	Zt09_TU_12_00237	+	197	CWDE	0.712005
12_814892	core	G	Derived	Zt09_TU_12_00237	+	197	CWDE	-0.712005
12_817177	core	T	Ancestral	Zt09_TU_12_00238	-	911	Background_genes	0.439089
12_817177	core	C	Derived	Zt09_TU_12_00238	-	911	Background_genes	-0.439089
12_820072	core	C	Ancestral	Zt09_TU_12_00240	-	2136	Background_genes	-0.306298
12_820072	core	G	Derived	Zt09_TU_12_00240	-	2136	Background_genes	0.306298
12_855392	core	C	Derived	Zt09_TU_12_00253	-	153	Background_genes	-0.425764
12_855392	core	T	Ancestral	Zt09_TU_12_00253	-	153	Background_genes	0.425764
12_856998	core	G	Derived	Zt09_TU_12_00254	-	-122	Background_genes	-0.315422
12_856998	core	T	Ancestral	Zt09_TU_12_00254	-	-122	Background_genes	0.315422
12_859341	core	T	Derived	Zt09_TU_12_00256	-	2720	Background_genes	-0.485174
12_859341	core	C	Ancestral	Zt09_TU_12_00256	-	2720	Background_genes	0.485174
12_878289	core	A	Derived	Zt09_TU_12_00261	-	1429	Background_genes	-0.482554
12_878289	core	G	Ancestral	Zt09_TU_12_00261	-	1429	Background_genes	0.482554
12_883004	core	T	Derived	Zt09_TU_12_00262	+	2174	Background_genes	-0.296643
12_883004	core	C	Ancestral	Zt09_TU_12_00262	+	2174	Background_genes	0.296643
12_895690	core	G	Ancestral	Zt09_TU_12_00266	-	1831	Background_genes	0.332181
12_895690	core	T	Derived	Zt09_TU_12_00266	-	1831	Background_genes	-0.332181
12_902816	core	C	Ancestral	Zt09_TU_12_00269	+	963	Background_genes	-0.263895
12_902816	core	T	Derived	Zt09_TU_12_00269	+	963	Background_genes	0.263895
12_927088	core	T	Derived	Zt09_TU_12_00273	+	182	Background_genes	-0.587329
12_927088	core	C	Ancestral	Zt09_TU_12_00273	+	182	Background_genes	0.587329
12_935906	core	A	Ancestral	Zt09_TU_12_00275	-	1622	Background_genes	0.525063
12_935906	core	C	Derived	Zt09_TU_12_00275	-	1622	Background_genes	-0.525063
12_938201	core	G	Derived	Zt09_TU_12_00276	+	456	Background_genes	-0.704939
12_938201	core	T	Ancestral	Zt09_TU_12_00276	+	456	Background_genes	0.704939
12_958789	core	T	Derived	Zt09_TU_12_00283	-	1382	Background_genes	-0.645864
12_958789	core	C	Ancestral	Zt09_TU_12_00283	-	1382	Background_genes	0.645864
12_961915	core	T	Ancestral	Zt09_TU_12_00284	+	1415	Background_genes	0.466129
12_961915	core	C	Derived	Zt09_TU_12_00284	+	1415	Background_genes	-0.466129
12_962586	core	G	Ancestral	Zt09_TU_12_00285	-	1697	MFS	0.466864
12_962586	core	A	Derived	Zt09_TU_12_00285	-	1697	MFS	-0.466864
12_965131	core	T	Derived	Zt09_TU_12_00286	-	2182	Background_genes	-0.704365
12_965131	core	G	Ancestral	Zt09_TU_12_00286	-	2182	Background_genes	0.704365
12_1005572	core	G	Derived	Zt09_TU_12_00296	-	713	Background_genes	-0.459345
12_1005572	core	T	Ancestral	Zt09_TU_12_00296	-	713	Background_genes	0.459345
12_1008611	core	A	Ancestral	Zt09_TU_12_00297	-	2927	Background_genes	0.272373
12_1008611	core	G	Derived	Zt09_TU_12_00297	-	2927	Background_genes	-0.272373
12_1010165	core	T	Ancestral	Zt09_TU_12_00297	-	1373	Background_genes	0.473411
12_1010165	core	C	Derived	Zt09_TU_12_00297	-	1373	Background_genes	-0.473411
12_1027888	core	A	Derived	Zt09_TU_12_00301	+	1821	CWDE	-0.332233
12_1027888	core	G	Ancestral	Zt09_TU_12_00301	+	1821	CWDE	0.332233
12_1031048	core	T	Ancestral	Zt09_TU_12_00303	-	-605	Background_genes	0.252883
12_1031048	core	C	Derived	Zt09_TU_12_00303	-	-605	Background_genes	-0.252883
12_1032707	core	A	Ancestral	Zt09_TU_12_00304	+	1949	Background_genes	0.778798
12_1032707	core	G	Derived	Zt09_TU_12_00304	+	1949	Background_genes	-0.778798
12_1035599	core	G	Ancestral	Zt09_TU_12_00304	+	4841	Background_genes	0.245057
12_1035599	core	A	Derived	Zt09_TU_12_00304	+	4841	Background_genes	-0.245057
12_1036410	core	A	Derived	Zt09_TU_12_00307	-	557	Background_genes	-0.360212
12_1036410	core	G	Ancestral	Zt09_TU_12_00307	-	557	Background_genes	0.360212
12_1066716	core	G	Derived	Zt09_TU_12_00317	+	1067	Background_genes	-0.757292
12_1066716	core	T	Ancestral	Zt09_TU_12_00317	+	1067	Background_genes	0.757292
12_1086110	core	A	Ancestral	Zt09_TU_12_00324	-	3362	Background_genes	0.472174
12_1086110	core	G	Derived	Zt09_TU_12_00324	-	3362	Background_genes	-0.472174
12_1093262	core	A	Derived	Zt09_TU_12_00326	-	258	Background_genes	-0.308748
12_1093262	core	G	Ancestral	Zt09_TU_12_00326	-	258	Background_genes	0.308748
12_1094371	core	A	Derived	Zt09_TU_12_00327	+	125	Background_genes	-0.326723
12_1094371	core	G	Ancestral	Zt09_TU_12_00327	+	125	Background_genes	0.326723
12_1096246	core	C	Ancestral	Zt09_TU_12_00328	+	838	CWDE	0.377384
12_1096246	core	T	Derived	Zt09_TU_12_00328	+	838	CWDE	-0.377384
12_1098069	core	A	Derived	Zt09_TU_12_00329	-	236	MFS	-0.625934
12_1098069	core	G	Ancestral	Zt09_TU_12_00329	-	236	MFS	0.625934
12_1100284	core	G	Ancestral	Zt09_TU_12_00330	+	986	Background_genes	0.441358
12_1100284	core	T	Derived	Zt09_TU_12_00330	+	986	Background_genes	-0.441358
12_1102450	core	G	Derived	Zt09_TU_12_00331	-	125	Background_genes	0.471076
12_1102450	core	A	Ancestral	Zt09_TU_12_00331	-	125	Background_genes	-0.471076
12_1103639	core	T	Ancestral	Zt09_TU_12_00335	-	4146	Background_genes	0.362662
12_1103639	core	C	Derived	Zt09_TU_12_00335	-	4146	Background_genes	-0.362662
12_1103885	core	A	Ancestral	Zt09_TU_12_00332	+	928	Background_genes	0.736587
12_1103885	core	G	Derived	Zt09_TU_12_00332	+	928	Background_genes	-0.736587
12_1114000	core	G	Ancestral	Zt09_TU_12_00338	+	1968	Background_genes	0.315206
12_1114000	core	A	Derived	Zt09_TU_12_00338	+	1968	Background_genes	-0.315206
12_1121692	core	C	Ancestral	Zt09_TU_12_00342	+	407	Background_genes	0.283205
12_1121692	core	T	Derived	Zt09_TU_12_00342	+	407	Background_genes	-0.283205
12_1121818	core	C	Ancestral	Zt09_TU_12_00341	+	2603	Background_genes	0.296065
12_1121818	core	T	Derived	Zt09_TU_12_00341	+	2603	Background_genes	-0.296065
12_1127589	core	C	Derived	Zt09_TU_12_00343	-	251	Background_genes	-0.8338
12_1127589	core	G	Ancestral	Zt09_TU_12_00343	-	251	Background_genes	0.8338
12_1155209	core	T	Derived	Zt09_TU_12_00355	+	983	Background_genes	0.288217
12_1155209	core	C	Ancestral	Zt09_TU_12_00355	+	983	Background_genes	-0.288217
12_1187075	core	T	Derived	Zt09_TU_12_00359	-	1138	Background_genes	-0.330782
12_1187075	core	C	Ancestral	Zt09_TU_12_00359	-	1138	Background_genes	0.330782
12_1210044	core	G	Derived	Zt09_TU_12_00366	+	1049	Background_genes	-0.484644
12_1210044	core	A	Ancestral	Zt09_TU_12_00366	+	1049	Background_genes	0.484644
12_1245196	core	G	Derived	Zt09_TU_12_00376	-	767	Background_genes	-0.398022
12_1245196	core	A	Ancestral	Zt09_TU_12_00376	-	767	Background_genes	0.398022
12_1252001	core	A	Derived	Zt09_TU_12_00382	+	-1965	Background_genes	-0.488277
12_1252001	core	G	Ancestral	Zt09_TU_12_00382	+	-1965	Background_genes	0.488277
12_1252645	core	A	Derived	Zt09_TU_12_00382	+	-1321	Background_genes	-0.447801
12_1252645	core	T	Ancestral	Zt09_TU_12_00382	+	-1321	Background_genes	0.447801
12_1267343	core	A	Derived	Zt09_TU_12_00385	+	1484	Effector	-0.295038
12_1267343	core	G	Ancestral	Zt09_TU_12_00385	+	1484	Effector	0.295038
12_1289342	core	G	Derived	Zt09_TU_12_00397	+	863	Background_genes	-0.364442
12_1289342	core	A	Ancestral	Zt09_TU_12_00397	+	863	Background_genes	0.364442
12_1298229	core	A	Ancestral	Zt09_TU_12_00402	-	345	Background_genes	0.584441
12_1298229	core	G	Derived	Zt09_TU_12_00402	-	345	Background_genes	-0.584441
[truncated: 3,823 more rows]

## Sheet: Table S6
Supplementary Table S6: Derived allele frequency and effect size.
CHROM_POS	derived_allele_percentage	F_regressionslope_adjusted
1_1003214	26.3889	0.331359
1_1004224	51.3889	-0.536064
1_1009819	47.2222	-0.362499
1_1028706	80.5556	0.319138
1_1030477	25	0.304393
1_1032353	22.5352	0.757519
1_1032776	27.7778	-0.301877
1_1035859	90.2778	-0.472108
1_1038620	93.0556	-0.500459
1_1039571	15.2778	-0.37574
1_1047192	29.1667	0.321731
1_1058485	50	0.284864
1_1066405	100	0.29979
1_1088934	49.2958	-0.460345
1_1089920	50	-0.477852
1_1091819	87.5	-0.4514
1_1098497	84.7222	-0.487721
1_1102345	9.72222	0.599192
1_1111514	76.3889	-0.493043
1_1111862	83.3333	0.438898
1_1112639	37.5	0.301967
1_1113148	88.8889	-0.622269
1_1115813	47.2222	0.307744
1_1128280	76.3889	-0.272964
1_1131811	11.1111	-0.386275
1_1143505	85.9155	0.394693
1_1150026	27.7778	0.636991
1_1183625	79.1667	0.559002
1_1214564	87.5	-0.350801
1_1235203	63.8889	0.435557
1_1241235	83.3333	-0.367986
1_1256275	72.8571	-0.34432
1_1262641	20.8333	0.349444
1_1269285	90.2778	-0.477236
1_1269946	59.7222	0.443146
1_1273280	14.0845	0.431706
1_1274264	50.7042	-0.607441
1_1275592	72.2222	0.574005
1_1276699	73.6111	0.700753
1_1317864	59.1549	0.39298
1_1322582	84.7222	0.371588
1_1325911	73.6111	0.493986
1_1359248	8.4507	0.438905
1_1375394	27.7778	0.370449
1_1376012	84.7222	-0.42744
1_1377712	69.0141	0.349565
1_1383228	81.9444	-0.602485
1_1384705	88.8889	0.424421
1_1385112	75	0.398487
1_1409868	66.6667	-0.375745
1_1429116	44.4444	0.743325
1_1441456	80.5556	0.323655
1_1459371	20.8333	0.549901
1_1461216	62.5	-0.697061
1_1469027	37.5	-0.306833
1_1470311	47.2222	0.264589
1_1471637	55.5556	0.575476
1_1498086	62.5	-0.58108
1_1510913	76.3889	-0.356403
1_1522492	41.6667	0.312474
1_1523034	62.5	-0.437759
1_1545568	66.6667	-0.320171
1_1549427	70.4225	-0.286488
1_1558466	91.6667	-0.594719
1_1560254	64.7887	0.348654
1_1560291	82.8571	0.315826
1_1575532	33.3333	-0.344809
1_1576722	91.6667	-0.7264
1_1584881	69.4444	0.411299
1_1596722	84.7222	-0.410016
1_1615916	56.9444	0.288681
1_1616500	61.1111	-0.614902
1_1634847	65.2778	-0.334747
1_1639324	42.5926	-0.290112
1_1649351	90	0.402453
1_1651050	81.9444	-0.658235
1_1651160	78.8732	0.414287
1_1656550	23.6111	0.314622
1_1660717	22.2222	0.740822
1_1674291	56.9444	-0.266695
1_1676063	15.2778	-0.492223
1_1681193	52.7778	0.286499
1_1684014	88.8889	-0.47918
1_1687502	34.7222	0.376355
1_1690568	34.7222	-0.345696
1_1713177	80.5556	-0.30639
1_1715763	40.2778	0.396506
1_1724434	72.2222	0.378813
1_1731361	84.7222	-0.444279
1_1740369	23.6111	0.41479
1_1751106	80.5556	0.419437
1_1764175	70.8333	-0.377331
1_1786622	91.6667	0.416724
1_1787695	83.3333	-0.339138
1_179213	94.4444	-0.778851
1_1798930	91.6667	-0.657229
1_1801636	70.8333	-0.739645
1_1806899	84.7222	-0.744402
1_1818896	80.5556	0.357167
1_1820452	75	-0.358752
1_1845877	50	0.428559
1_1846822	48.6111	0.239116
1_1847414	75	-0.560266
1_1852748	56.9444	0.301023
1_1862254	87.5	-0.528886
1_1864245	76.3889	-0.720847
1_1866123	62.5	-0.557929
1_1877429	34.7222	0.331503
1_1881497	48.5714	0.763829
1_1881949	52.2388	0.210435
1_1886635	72.2222	-0.605046
1_1887679	36.2319	0.312173
1_1896947	62.5	0.568901
1_1897700	78.8732	-0.72479
1_1904036	72.2222	-0.637888
1_1904572	73.6111	-0.601669
1_1918406	56.9444	-0.465134
1_1928906	72.2222	-0.412845
1_194386	51.3889	-0.46963
1_1951242	56.9444	0.274082
1_1956423	80.5556	-0.344521
1_1956825	81.6901	-0.346421
1_1980697	86.1111	-0.488546
1_1986912	70.8333	0.513413
1_1988232	27.7778	0.380683
1_1992386	62.5	-0.452004
1_199558	70.8333	-0.289936
1_199742	66.6667	-0.47217
1_200218	59.7222	-0.333189
1_2022864	80.5556	0.289365
1_2038420	12.6761	0.439205
1_2039475	34.2857	0.56546
1_2052393	54.1667	0.469851
1_2085822	59.7222	-0.40771
1_2091866	60.5634	-0.630657
1_2094706	77.7778	-0.381589
1_2107055	63.8889	0.39565
1_2115150	61.1111	-0.413898
1_2141171	72.2222	-0.523421
1_2166845	83.3333	-0.390621
1_2171804	38.8889	0.695884
1_2175181	84.7222	-0.396461
1_2182556	47.2222	-0.365144
1_218260	79.1667	-0.398816
1_223691	63.8889	0.368807
1_227951	40.2778	-0.269547
1_2281594	79.1667	-0.381332
1_2281672	80.5556	-0.731026
1_2285881	85.9155	-0.805804
1_228729	65.2778	0.334428
1_2289208	87.5	-0.677726
1_2289343	84.7222	0.47888
1_2309409	44.4444	0.294287
1_2316850	51.3889	0.273979
1_2320048	70.8333	-0.403337
1_2392588	66.6667	-0.215593
1_2458785	21.7391	-0.73693
1_2466103	20.8333	-0.799916
1_2470059	90.2778	-0.650856
1_2494885	69.0141	0.339144
1_2516287	87.5	-0.449351
1_2554452	18.0556	-0.409298
1_2555826	26.3889	0.29246
1_2558777	60.5634	-0.412722
1_2560593	38.8889	0.376003
1_2561380	57.1429	-0.26371
1_2568725	72.2222	-0.616755
1_2573436	41.5385	0.425004
1_2574031	48.6111	-0.337418
1_2594238	77.7778	-0.335184
1_2595313	45.8333	-0.635535
1_2617229	80.5556	-0.534644
1_2628625	48.6111	0.239391
1_2629384	25	-0.280249
[truncated: 2,829 more rows]
